# Supplementary material for: Genome-Wide Identification, Expression Profile of the TIFY Gene Family in Brassica oleracea var. capitata, and Their Divergent Response to Various Pathogen Infections and Phytohormone Treatments
Source: Genes (Basel). 2020 Jan 24;11(2):127. doi: 10.3390/genes11020127 (PMC7073855; doi:10.3390/genes11020127)
Supplement: Supplementary file 1 [file genes-11-00127-s001.zip]

Archive with 6 entries (6 files):
- Figure S1.png
- Table S1.xlsx
- Table S2.xlsx
- Table S3.xlsx
- Table S4.xlsx
- Table S5.xlsx
