# Supplementary material for: Genome-Wide Identification, Expression Profile of the TIFY Gene Family in Brassica oleracea var. capitata, and Their Divergent Response to Various Pathogen Infections and Phytohormone Treatments
Source: Genes (Basel). 2020 Jan 24;11(2):127. doi: 10.3390/genes11020127 (PMC7073855; doi:10.3390/genes11020127)
Supplement: Supplementary file 1 [file genes-11-00127-s001.zip › Table S1.xlsx]

## Sheet: primers for qRT-PCR
Cene	Forward preimer sequence (5'-3')	Reverse preimer sequence (5'-3')	Length	Location
BoJAZ1	TATCTCAAGGAGAAGGGTAGCT	GTTTAACGTCTTGAGTAGGGGA	149	exon
BoJAZ2	GATTTGTGGATCTAAGCGAACC	GCTGTCCTGTTTGATGATCATC	285	exon
BoJAZ3	TTTCCGTCCTGCTTTTAACTTG	CTGGTTTCTTCAAACTGCTCTC	194	exon
BoJAZ4	AAGAAATCATCCGTATTGCTGC	GTAAGGGTTTCTGTTGACCAAC	266	exon
BoJAZ5	GCAGAGCTCGACTTCTTCGGTC	GATGACTCGGAACGGTTAGCAC	179	exon
BoJAZ6	AGAGAGATGGAAGAGAGGTCAT	GAATTCGAATCCTCCGTTTCTG	145	exon
BoJAZ7	GTTTCCGAGATATTCAAGGTGC	ATAGTCGATGAATCTGCATGGT	97	exon
BoJAZ8	GCAAGAACCTCAGAAAATGGTT	TTTCATGTCTCCACTTGCTAGT	112	exon
BoJAZ9	CTACTCTTAACAACAGCATCGC	CTAGCAATCGGAAGTTCACATG	121	exon
BoJAZ10	ACAGGTCGACCCGATTAAATAA	AGTGGCTTGAAGTCTAATTTGC	113	exon
BoJAZ11	TTCTAACCGGAACACTCCTTAC	AAAGGTTGTGAGTTTATGCCAC	168	exon
BoJAZ12	CATAAAGAGATTGCACCAGAGC	GTGCCTTTGACGAAATCCTATC	130	exon
BoJAZ13	GAACATTAACAACGAACGCAAC	CCCTGTCTTTTCGTTTAGCAAA	161	exon
BoJAZ14	GTTATGTGCTGGGAACGGTTTG	GCAGAGCTTGAAGATGCAGCAG	132	exon
BoJAZ15	AACAATTCCATAACGCTGCTAC	AACGATTGGATCATGCTCATTG	124	exon
BoJAZ16	TCTACAGCGGTCAAGTTATGTT	CACTTCCTTTGTTAGCCAAGTC	84	exon
BoJAZ17	CTTAACGAGCCCACAGATTCTA	GAAGAGAAGCTCTACGTGCTAT	91	exon
BoJAZ18	CAACACAAGATCCAGTTCGATC	GATATGGTGCCTTTGACGTAAC	126	exon
BoJAZ19	TCCTCAAAATGACACAAACCAC	TTTCTCAGCAGAAAAGTCGTTG	119	exon
BoJAZ20	CAAAGCCCTTAATGTCTTAGGC	TTAGCTGAGAACTAACTGGCTC	101	exon
BoJAZ21	GAAGGTGCTGAGAAACCAATTC	CCCACCAAAGAAGATAGTCAGT	108	exon
BoJAZ22	CGTCGTAGTTTCCGAGAAATTC	TTCCTTTGGAGTAGATGGAACC	135	exon
Actin	CCAGAGGTCTTGTTCCAGCCATC	GTTCCACCACTGAGCACAATGTTAC	137	exon
