# Supplementary material for: Genome-Wide Identification, Expression Profile of the TIFY Gene Family in Brassica oleracea var. capitata, and Their Divergent Response to Various Pathogen Infections and Phytohormone Treatments
Source: Genes (Basel). 2020 Jan 24;11(2):127. doi: 10.3390/genes11020127 (PMC7073855; doi:10.3390/genes11020127)
Supplement: Supplementary file 1 [file genes-11-00127-s001.zip › Table S2.xlsx]

## Sheet: Sheet1
Cene	Forward preimer sequence (5'-3')	Reverse preimer sequence (5'-3')
BoJAZ1	TCGACTCTAGTCTAGAATGTCGAGTTCTGCCGAGTATCGG	CCCTTGCTCACCATGGTACCCTGAGAACCTAGCCAAAATGTGTT
BoJAZ2	TCGACTCTAGTCTAGAATGGTTTACGACGAGTTTCCTGAA	CCCTTGCTCACCATGGTACCAAGCTTGAGTTCGAGATCTTCTGA
BoJAZ3	TCGACTCTAGTCTAGAATGGAAAGAGATTTTCTTGGTTTG	CCCTTGCTCACCATGGTACCGGTATGCGAAGCAGAAGGGTAATT
BoJAZ4	TCGACTCTAGTCTAGAATGGTTGAGGTGGAAGATGAGCCT	CCCTTGCTCACCATGGTACCAGCAATAGGAGACTCCTCCTTAAT
BoJAZ5	TCGACTCTAGTCTAGAATGTCTAAAGTTACCGCAGAGCTC	CCCTTGCTCACCATGGTACCGGCTGATGTTGGAAAGTAAGGACA
BoJAZ6	TCGACTCTAGTCTAGAATGGAGAAAAACTGCGACTTGGAA	CCCTTGCTCACCATGGTACCTCGTCGTGAATGCTGATGGTAAGG
