# Supplementary material for: Genome-Wide Identification, Expression Profile of the TIFY Gene Family in Brassica oleracea var. capitata, and Their Divergent Response to Various Pathogen Infections and Phytohormone Treatments
Source: Genes (Basel). 2020 Jan 24;11(2):127. doi: 10.3390/genes11020127 (PMC7073855; doi:10.3390/genes11020127)
Supplement: Supplementary file 1 [file genes-11-00127-s001.zip › Table S3.xlsx]

## Sheet: HMMER result_34
# --- full sequence --- -------------- this domain ------------- hmm coord ali coord env coord
# target name accession tlen query name accession qlen E-value score bias # of c-Evalue i-Evalue score bias from to from to from to acc description of target
#------------------- ---------- ----- -------------------- ---------- ----- --------- ------ ----- --- --- --------- --------- ------ ----- ----- ----- ----- ----- ----- ----- ---- ---------------------
Boc08g00884.1 - 276 tify PF06200.14 34 2.4e-17 63.2 0.1 1 1 3.2e-20 3.9e-17 62.5 0.1 1 34 122 155 122 155 0.97 +
Boc05g01466.1 - 255 tify PF06200.14 34 3.8e-17 62.5 0.0 1 1 5.9e-20 7.3e-17 61.6 0.0 1 34 120 153 120 153 0.96 +
Boc08g02786.1 - 292 tify PF06200.14 34 5.1e-17 62.1 0.0 1 1 7e-20 8.6e-17 61.4 0.0 1 34 116 149 116 149 0.97 -
Boc06g00449.1 - 236 tify PF06200.14 34 1e-16 61.1 0.1 1 1 1.3e-19 1.6e-16 60.5 0.1 1 33 111 143 111 144 0.96 +
Boc05g03357.1 - 336 tify PF06200.14 34 1.4e-16 60.7 0.0 1 1 1.9e-19 2.3e-16 60.0 0.0 3 34 174 205 173 205 0.97 -
Boc02g02049.1 - 241 tify PF06200.14 34 1.6e-16 60.5 0.1 1 1 2e-19 2.5e-16 59.9 0.1 2 34 115 147 114 147 0.96 +
Boc02g03465.1 - 221 tify PF06200.14 34 1.1e-15 57.9 0.0 1 1 1.5e-18 1.8e-15 57.2 0.0 4 34 85 115 84 115 0.97 -
Boc08g00802.1 - 344 tify PF06200.14 34 1.6e-15 57.3 0.0 1 1 2.5e-18 3.1e-15 56.4 0.0 3 33 152 182 150 183 0.95 -
Boc01g02166.1 - 314 tify PF06200.14 34 2e-15 57.0 0.0 1 1 3e-18 3.7e-15 56.2 0.0 4 34 150 180 147 180 0.94 +
Boc06g01385.1 - 232 tify PF06200.14 34 2.3e-15 56.8 0.0 1 1 3e-18 3.7e-15 56.2 0.0 3 34 75 106 73 106 0.94 +
Boc05g02247.1 - 133 tify PF06200.14 34 3.5e-15 56.2 0.0 1 1 3.9e-18 4.8e-15 55.8 0.0 2 34 38 70 37 70 0.96 +
Boc06g00780.1 - 267 tify PF06200.14 34 3.6e-15 56.2 0.0 1 1 5.2e-18 6.5e-15 55.4 0.0 3 34 115 146 113 146 0.95 -
Boc08g02867.1 - 269 tify PF06200.14 34 7.8e-15 55.1 0.0 1 1 1.4e-17 1.8e-14 54.0 0.0 2 33 99 130 98 131 0.94 +
Boc08g03725.1 - 308 tify PF06200.14 34 1e-14 54.7 0.0 1 1 1.7e-17 2.1e-14 53.8 0.0 6 34 144 172 140 172 0.96 +
Boc05g01338.1 - 182 tify PF06200.14 34 1.1e-14 54.6 0.0 1 1 1.5e-17 1.9e-14 53.9 0.0 1 33 98 130 98 131 0.96 -
Boc09g03643.1 - 203 tify PF06200.14 34 1.3e-14 54.4 0.0 1 1 1.9e-17 2.3e-14 53.6 0.0 4 34 68 98 67 98 0.96 -
Boc02g02274.1 - 270 tify PF06200.14 34 1.5e-14 54.2 0.0 1 1 2.1e-17 2.6e-14 53.4 0.0 6 33 115 142 111 143 0.95 -
Boc01g00534.1 - 345 tify PF06200.14 34 1.5e-14 54.2 0.1 1 1 2.2e-17 2.7e-14 53.4 0.1 3 34 213 244 211 244 0.95 +
Boc03g00474.1 - 359 tify PF06200.14 34 1.7e-14 54.0 0.0 1 1 2.7e-17 3.3e-14 53.1 0.0 3 34 231 262 229 262 0.95 -
Boc06g01609.1 - 225 tify PF06200.14 34 3.7e-14 53.0 0.1 1 1 4.8e-17 5.9e-14 52.3 0.1 1 34 99 132 99 132 0.97 -
Boc03g01228.1 - 131 tify PF06200.14 34 2.4e-13 50.4 0.0 1 1 2.7e-16 3.4e-13 49.9 0.0 2 34 38 70 37 70 0.96 -
Boc07g00805.1 - 260 tify PF06200.14 34 2.9e-13 50.1 0.0 1 1 3.8e-16 4.7e-13 49.4 0.0 2 34 61 93 60 93 0.95 -
Boc06g00630.1 - 272 tify PF06200.14 34 7.2e-13 48.8 0.0 1 1 9.5e-16 1.2e-12 48.2 0.0 1 33 102 134 102 135 0.95 +
Boc04g04270.1 - 122 tify PF06200.14 34 2.8e-12 47.0 0.0 1 1 3.3e-15 4.1e-12 46.4 0.0 3 34 30 61 28 61 0.95 +
Boc04g01076.1 - 117 tify PF06200.14 34 7.1e-12 45.7 0.0 1 1 7.7e-15 9.5e-12 45.3 0.0 2 34 29 61 28 61 0.97 -
Boc01g01504.1 - 305 tify PF06200.14 34 9.2e-12 45.3 0.0 1 1 1.5e-14 1.8e-11 44.4 0.0 2 34 75 107 74 107 0.94 +
Boc03g00258.1 - 305 tify PF06200.14 34 3e-11 43.7 0.0 1 1 4.1e-14 5.1e-11 42.9 0.0 2 34 77 109 76 109 0.94 -
Boc05g02989.1 - 291 tify PF06200.14 34 3.7e-11 43.4 0.0 1 1 5.1e-14 6.3e-11 42.6 0.0 4 34 70 100 68 100 0.93 -
Boc09g04265.1 - 198 tify PF06200.14 34 3.9e-11 43.3 0.1 1 1 4.7e-14 5.8e-11 42.7 0.1 5 33 104 131 101 132 0.93 -
Boc01g03057.1 - 289 tify PF06200.14 34 1e-10 42.0 0.0 1 1 1.4e-13 1.8e-10 41.2 0.0 3 34 73 104 71 104 0.93 -
Boc02g03937.1 - 197 tify PF06200.14 34 2.2e-10 40.9 0.0 1 1 2.8e-13 3.5e-10 40.3 0.0 5 33 103 130 100 131 0.93 -
Boc03g06386.1 - 196 tify PF06200.14 34 6.7e-09 36.1 0.1 1 1 1.1e-11 1.4e-08 35.2 0.1 3 31 100 127 98 129 0.90 -
Boc04g01322.1 - 113 tify PF06200.14 34 1.7e-08 34.9 0.0 1 1 2.4e-11 2.9e-08 34.1 0.0 2 27 81 106 80 108 0.91 -
Boc02g02168.1 - 158 tify PF06200.14 34 9e-05 22.9 0.1 1 1 1.2e-07 0.00014 22.3 0.1 16 33 1 18 1 19 0.94 +
#
# Program: hmmsearch
# Version: 3.2.1 (June 2018)
# Pipeline mode: SEARCH
# Query file: tify.hmm
# Target file: D134.fa
# Option settings: hmmsearch --domtblout tify.txt --cut_tc tify.hmm D134.fa
# Current dir: /cygdrive/f/HMMER
# Date: Wed Jul 24 15:37:27 2019
# [ok]

## Sheet: Blast_Arabidopsis_79
# BLASTP 2.2.31+
# Query: JAZ1
# Database: Cabbage_D134_AA.TBtoolsDB
# Fields: query id, subject id, % identity, alignment length, mismatches, gap opens, q. start, q. end, s. start, s. end, evalue, bit score
# 23 hits found
JAZ1	Boc08g00884.1	72.76	279	48	6	1	254	1	276	9e-128	367
JAZ1	Boc05g01466.1	71.76	262	59	7	1	254	1	255	1e-115	335
JAZ1	Boc08g02786.1	66.67	300	46	9	1	254	1	292	8e-113	330
JAZ1	Boc02g02049.1	61.11	252	80	9	1	248	1	238	7e-82	249
JAZ1	Boc06g00449.1	57.81	256	77	10	1	248	1	233	1e-74	231
JAZ1	Boc06g01609.1	53.5	243	71	7	1	227	1	217	3e-67	211
JAZ1	Boc05g02703.1	54.11	146	26	3	150	254	1	146	4e-37	130
JAZ1	Boc08g02867.1	37.02	235	102	9	13	228	2	209	4e-28	110
JAZ1	Boc08g00802.1	33.33	231	120	5	19	228	59	276	3e-24	100
JAZ1	Boc06g00630.1	33.78	222	127	8	17	228	3	214	7e-24	98.2
JAZ1	Boc02g03465.1	38.26	115	58	3	127	230	88	200	7e-16	74.3
JAZ1	Boc05g01338.1	31.52	184	89	6	19	196	13	165	4e-15	71.6
JAZ1	Boc05g03357.1	32.68	153	71	3	108	228	159	311	1e-11	63.9
JAZ1	Boc09g03643.1	34.87	152	82	5	96	230	32	183	4e-11	60.8
JAZ1	Boc02g03937.1	38.1	105	52	4	122	226	100	191	6e-09	54.7
JAZ1	Boc09g04265.1	37.14	105	53	3	122	226	101	192	6e-09	54.7
JAZ1	Boc02g02168.1	33.66	101	58	3	136	228	1	100	7e-09	53.5
JAZ1	Boc06g00780.1	29.77	131	62	3	127	227	119	249	2e-08	54.3
JAZ1	Boc05g02247.1	28.46	130	62	3	98	227	29	127	1e-07	49.7
JAZ1	Boc04g02718.1	58.14	43	16	1	51	93	26	66	5e-07	47.4
JAZ1	Boc05g00348.1	41.86	86	45	3	9	93	8	89	6e-07	49.7
JAZ1	Boc05g01337.1	73.08	26	7	0	203	228	25	50	1e-06	46.6
JAZ1	Boc03g01228.1	27.48	131	60	4	98	227	29	125	2e-06	46.2
# BLASTP 2.2.31+
# Query: JAZ2
# Database: Cabbage_D134_AA.TBtoolsDB
# Fields: query id, subject id, % identity, alignment length, mismatches, gap opens, q. start, q. end, s. start, s. end, evalue, bit score
# 17 hits found
JAZ2	Boc02g02049.1	69.13	230	45	9	1	221	1	213	1e-85	257
JAZ2	Boc06g01609.1	64.5	231	50	8	1	221	1	209	8e-83	249
JAZ2	Boc05g01466.1	63.08	214	67	3	12	221	14	219	1e-81	248
JAZ2	Boc08g00884.1	61.18	237	68	8	7	221	6	240	6e-81	247
JAZ2	Boc06g00449.1	66.09	233	39	10	3	221	2	208	2e-80	244
JAZ2	Boc08g02786.1	53.26	261	76	8	1	221	1	255	2e-66	210
JAZ2	Boc08g02867.1	35.05	214	105	8	15	221	14	200	2e-22	93.6
JAZ2	Boc06g00630.1	29.91	214	126	6	15	221	9	205	6e-21	89.4
JAZ2	Boc08g00802.1	31.65	218	128	5	15	221	60	267	6e-20	86.7
JAZ2	Boc05g01338.1	31.79	151	82	4	15	162	14	146	9e-16	73.2
JAZ2	Boc05g02703.1	41.82	110	33	2	143	221	1	110	2e-14	68.6
JAZ2	Boc02g03465.1	44.44	108	48	4	120	221	88	189	3e-13	66.2
JAZ2	Boc05g03357.1	31.65	139	64	3	110	221	168	302	8e-09	55.1
JAZ2	Boc09g03643.1	41.35	104	57	3	120	221	71	172	1e-07	50.8
JAZ2	Boc09g04265.1	33.8	142	65	5	87	221	66	185	2e-07	49.7
JAZ2	Boc02g03937.1	35.51	107	47	5	115	221	100	184	4e-07	48.9
JAZ2	Boc06g00780.1	29.46	129	69	4	115	221	113	241	9e-06	45.8
# BLASTP 2.2.31+
# Query: JAZ3
# Database: Cabbage_D134_AA.TBtoolsDB
# Fields: query id, subject id, % identity, alignment length, mismatches, gap opens, q. start, q. end, s. start, s. end, evalue, bit score
# 13 hits found
JAZ3	Boc05g03357.1	77.85	325	55	2	16	340	29	336	1e-174	492
JAZ3	Boc06g00780.1	35.29	204	99	8	114	313	74	248	2e-16	78.2
JAZ3	Boc06g01385.1	33.14	169	78	5	165	323	78	221	9e-15	72.8
JAZ3	Boc02g02274.1	37.58	157	73	5	161	313	111	246	5e-14	71.2
JAZ3	Boc02g02049.1	33.77	151	53	4	166	316	120	223	2e-13	69.3
JAZ3	Boc08g00884.1	31.84	179	91	4	141	316	100	250	6e-13	68.6
JAZ3	Boc08g02786.1	32.58	178	94	6	147	315	104	264	1e-11	64.7
JAZ3	Boc06g01609.1	29.89	174	68	4	158	323	97	224	4e-11	62
JAZ3	Boc06g00449.1	30.97	155	58	4	162	316	113	218	4e-11	62.4
JAZ3	Boc05g01466.1	31.82	176	70	5	143	315	100	228	1e-09	58.5
JAZ3	Boc02g03465.1	30.11	176	81	6	150	322	69	205	4e-08	53.5
JAZ3	Boc05g02703.1	59.46	37	15	0	279	315	83	119	2e-06	47.4
JAZ3	Boc01g02166.1	40.68	59	27	1	164	214	151	209	4e-06	48.1
# BLASTP 2.2.31+
# Query: JAZ4
# Database: Cabbage_D134_AA.TBtoolsDB
# Fields: query id, subject id, % identity, alignment length, mismatches, gap opens, q. start, q. end, s. start, s. end, evalue, bit score
# 7 hits found
JAZ4	Boc05g03357.1	51.93	337	116	13	1	301	1	327	4e-89	273
JAZ4	Boc06g00780.1	29.79	292	152	8	1	283	1	248	2e-19	85.9
JAZ4	Boc02g02274.1	31.15	321	155	11	1	308	1	268	2e-18	83.2
JAZ4	Boc06g01385.1	36.05	147	70	3	146	283	77	208	2e-17	80.1
JAZ4	Boc02g03465.1	28.99	169	87	4	127	295	73	208	4e-09	55.8
JAZ4	Boc08g00884.1	27.92	154	90	3	139	287	114	251	1e-08	55.5
JAZ4	Boc08g02786.1	32.14	168	91	7	135	287	107	266	1e-07	52.4
# BLASTP 2.2.31+
# Query: JAZ5
# Database: Cabbage_D134_AA.TBtoolsDB
# Fields: query id, subject id, % identity, alignment length, mismatches, gap opens, q. start, q. end, s. start, s. end, evalue, bit score
# 14 hits found
JAZ5	Boc08g00802.1	62.8	250	59	7	26	246	100	344	2e-84	259
JAZ5	Boc08g02867.1	66.37	223	54	6	32	246	60	269	9e-83	252
JAZ5	Boc06g00630.1	52.34	235	83	6	29	246	50	272	4e-62	199
JAZ5	Boc02g02168.1	52.35	170	67	7	79	246	1	158	4e-42	144
JAZ5	Boc05g01338.1	68.32	101	28	2	43	142	79	176	6e-37	131
JAZ5	Boc05g01337.1	80	70	13	1	147	216	19	87	1e-32	117
JAZ5	Boc05g01466.1	36.92	130	66	3	64	188	120	238	8e-20	86.3
JAZ5	Boc08g00884.1	37.4	131	65	4	64	179	122	250	2e-18	82
JAZ5	Boc06g00449.1	36.72	128	68	4	53	179	103	218	7e-16	74.3
JAZ5	Boc02g02049.1	37.29	118	66	3	62	179	114	223	1e-14	71.2
JAZ5	Boc06g01609.1	30.77	143	75	4	52	177	82	217	2e-14	70.1
JAZ5	Boc08g02786.1	29.56	159	78	4	64	188	116	274	3e-13	67.8
JAZ5	Boc09g03643.1	36.44	118	57	3	69	176	70	179	6e-08	51.6
JAZ5	Boc05g02703.1	70	30	9	0	153	182	94	123	1e-07	49.7
# BLASTP 2.2.31+
# Query: JAZ6
# Database: Cabbage_D134_AA.TBtoolsDB
# Fields: query id, subject id, % identity, alignment length, mismatches, gap opens, q. start, q. end, s. start, s. end, evalue, bit score
# 19 hits found
JAZ6	Boc06g00630.1	71.17	274	73	6	1	270	1	272	7e-130	373
JAZ6	Boc08g02867.1	57.88	273	91	11	7	270	12	269	5e-83	253
JAZ6	Boc02g02168.1	72.33	159	39	5	116	270	1	158	7e-71	219
JAZ6	Boc08g00802.1	51.69	296	108	9	4	270	55	344	8e-71	224
JAZ6	Boc05g01338.1	53.76	173	58	8	4	168	9	167	7e-43	147
JAZ6	Boc02g02167.1	71.74	92	26	0	1	92	1	92	6e-38	133
JAZ6	Boc06g01609.1	36.74	215	112	7	7	210	16	217	3e-29	112
JAZ6	Boc02g02049.1	34.23	222	114	6	8	212	17	223	1e-27	108
JAZ6	Boc08g00884.1	33.06	242	120	9	9	215	19	253	1e-26	106
JAZ6	Boc05g01466.1	32.72	217	129	6	9	212	17	229	1e-25	103
JAZ6	Boc06g00449.1	35.05	214	115	7	8	212	20	218	1e-24	100
JAZ6	Boc08g02786.1	29.96	257	117	8	9	212	19	265	2e-21	92
JAZ6	Boc05g01337.1	74.58	59	12	2	181	236	20	78	1e-19	82.8
JAZ6	Boc02g03465.1	35.88	131	62	5	91	209	76	196	1e-12	65.5
JAZ6	Boc09g03643.1	34.92	126	64	4	106	219	70	189	4e-09	55.5
JAZ6	Boc09g04265.1	36.7	109	51	4	102	209	101	192	2e-08	53.1
JAZ6	Boc02g03937.1	33.61	122	64	5	88	209	87	191	3e-08	52.8
JAZ6	Boc05g02703.1	74.07	27	7	0	186	212	94	120	2e-07	50.1
JAZ6	Boc05g03357.1	26.21	145	74	3	100	213	171	313	9e-07	49.7
# BLASTP 2.2.31+
# Query: JAZ7
# Database: Cabbage_D134_AA.TBtoolsDB
# Fields: query id, subject id, % identity, alignment length, mismatches, gap opens, q. start, q. end, s. start, s. end, evalue, bit score
# 6 hits found
JAZ7	Boc04g04270.1	69.53	128	29	1	18	145	1	118	4e-55	172
JAZ7	Boc04g01076.1	64.06	128	32	2	18	145	1	114	3e-45	147
JAZ7	Boc03g01228.1	58.52	135	41	6	20	147	1	127	1e-38	130
JAZ7	Boc03g05199.1	56.92	130	33	3	18	147	1	107	2e-37	127
JAZ7	Boc05g02247.1	55.15	136	46	5	20	147	1	129	9e-36	123
JAZ7	Boc03g01224.1	39.81	108	53	4	20	124	1	99	6e-10	53.9
# BLASTP 2.2.31+
# Query: JAZ8
# Database: Cabbage_D134_AA.TBtoolsDB
# Fields: query id, subject id, % identity, alignment length, mismatches, gap opens, q. start, q. end, s. start, s. end, evalue, bit score
# 6 hits found
JAZ8	Boc03g01228.1	77.44	133	25	4	3	132	1	131	9e-64	194
JAZ8	Boc05g02247.1	69.63	135	34	4	3	132	1	133	2e-55	173
JAZ8	Boc04g04270.1	54.48	134	37	5	1	127	1	117	9e-39	130
JAZ8	Boc04g01076.1	49.63	135	40	4	1	128	1	114	9e-33	114
JAZ8	Boc03g05199.1	43.75	128	47	5	1	127	1	104	6e-24	91.7
JAZ8	Boc03g01224.1	50.94	106	36	6	3	100	1	98	5e-19	79
# BLASTP 2.2.31+
# Query: JAZ9
# Database: Cabbage_D134_AA.TBtoolsDB
# Fields: query id, subject id, % identity, alignment length, mismatches, gap opens, q. start, q. end, s. start, s. end, evalue, bit score
# 8 hits found
JAZ9	Boc02g02274.1	70.75	253	46	8	1	238	1	240	4e-105	310
JAZ9	Boc06g00780.1	65.08	252	64	7	1	238	1	242	3e-100	298
JAZ9	Boc06g01385.1	54.1	244	64	7	1	238	1	202	7e-71	221
JAZ9	Boc05g03357.1	31.19	311	131	13	1	237	1	302	2e-20	89.4
JAZ9	Boc02g02049.1	34.38	128	53	5	114	238	115	214	2e-07	51.2
JAZ9	Boc06g00449.1	28.68	129	65	4	110	238	108	209	4e-07	50.1
JAZ9	Boc05g01466.1	31.93	119	55	4	120	237	126	219	4e-06	47.4
JAZ9	Boc08g00884.1	33.88	121	69	5	120	237	128	240	5e-06	47
# BLASTP 2.2.31+
# Query: JAZ10
# Database: Cabbage_D134_AA.TBtoolsDB
# Fields: query id, subject id, % identity, alignment length, mismatches, gap opens, q. start, q. end, s. start, s. end, evalue, bit score
# 3 hits found
JAZ10	Boc02g03937.1	75.15	165	40	1	1	165	1	164	2e-81	243
JAZ10	Boc09g04265.1	74.7	166	40	2	1	165	1	165	3e-79	237
JAZ10	Boc03g06386.1	72.12	165	44	2	1	165	1	163	3e-75	227
# BLASTP 2.2.31+
# Query: JAZ11
# Database: Cabbage_D134_AA.TBtoolsDB
# Fields: query id, subject id, % identity, alignment length, mismatches, gap opens, q. start, q. end, s. start, s. end, evalue, bit score
# 20 hits found
JAZ11	Boc02g03465.1	56.8	125	35	3	119	224	75	199	1e-32	120
JAZ11	Boc02g03465.1	48.08	156	34	7	2	118	42	189	8e-27	105
JAZ11	Boc09g03643.1	48.46	130	48	3	119	229	58	187	2e-22	92.4
JAZ11	Boc09g03643.1	46.88	128	30	5	29	118	45	172	2e-19	84.3
JAZ11	Boc06g00449.1	35.92	103	49	3	132	221	117	215	9e-11	60.1
JAZ11	Boc06g00449.1	35.2	125	57	4	39	139	110	234	7e-10	57.4
JAZ11	Boc08g02867.1	37.17	113	53	4	130	226	102	212	1e-10	60.1
JAZ11	Boc08g02867.1	36.7	109	38	4	38	119	97	201	3e-08	53.5
JAZ11	Boc02g02049.1	35.51	107	50	3	130	221	118	220	1e-10	59.7
JAZ11	Boc02g02049.1	34.15	123	55	4	43	139	117	239	2e-08	53.1
JAZ11	Boc05g01466.1	34.45	119	52	4	26	120	105	221	8e-10	57.8
JAZ11	Boc05g01466.1	33.04	115	63	3	118	221	115	226	1e-09	57.4
JAZ11	Boc02g03937.1	38	100	49	4	132	226	105	196	1e-09	56.2
JAZ11	Boc02g03937.1	39.51	81	40	3	46	118	105	184	1e-08	53.5
JAZ11	Boc09g04265.1	36	100	51	4	132	226	106	197	7e-09	54.3
JAZ11	Boc08g00884.1	30.83	120	53	3	132	221	128	247	2e-07	50.8
JAZ11	Boc06g00630.1	33.04	112	60	3	130	226	106	217	2e-07	50.8
JAZ11	Boc06g01609.1	28.32	113	57	3	132	221	105	216	4e-07	49.7
JAZ11	Boc08g00802.1	29.75	121	56	2	130	221	154	274	8e-07	49.3
JAZ11	Boc03g06386.1	31.63	98	56	3	132	225	104	194	3e-06	47
# BLASTP 2.2.31+
# Query: JAZ12
# Database: Cabbage_D134_AA.TBtoolsDB
# Fields: query id, subject id, % identity, alignment length, mismatches, gap opens, q. start, q. end, s. start, s. end, evalue, bit score
# 19 hits found
JAZ12	Boc02g03465.1	60.18	221	55	4	1	188	1	221	1e-78	237
JAZ12	Boc09g03643.1	67.49	203	49	5	1	188	3	203	8e-72	219
JAZ12	Boc02g02049.1	37.24	145	60	5	29	163	97	220	2e-17	77.8
JAZ12	Boc06g00449.1	33.59	128	70	4	38	163	101	215	2e-16	74.7
JAZ12	Boc05g01466.1	38.02	121	62	4	50	167	120	230	3e-14	68.6
JAZ12	Boc06g01609.1	33.33	129	80	3	41	163	88	216	7e-14	67.4
JAZ12	Boc08g02786.1	32.47	154	65	5	50	167	116	266	3e-12	63.5
JAZ12	Boc08g00884.1	33.57	140	61	5	50	167	122	251	4e-12	63.2
JAZ12	Boc02g03937.1	38.14	118	46	5	52	166	102	195	4e-11	59.3
JAZ12	Boc08g02867.1	34.45	119	69	4	49	163	94	207	3e-10	57.8
JAZ12	Boc09g04265.1	38.89	126	50	9	43	166	96	196	3e-10	56.6
JAZ12	Boc08g03725.1	33.33	114	69	3	49	161	136	243	3e-09	55.1
JAZ12	Boc08g00802.1	33.06	121	68	2	56	163	154	274	4e-08	52
JAZ12	Boc06g01385.1	30.67	150	65	5	43	163	69	208	5e-08	51.2
JAZ12	Boc03g06386.1	33.05	118	52	5	52	166	101	194	1e-07	50.1
JAZ12	Boc06g00630.1	33.91	115	59	3	57	163	107	212	2e-07	49.7
JAZ12	Boc05g02703.1	64.52	31	11	0	137	167	91	121	4e-07	47.8
JAZ12	Boc02g02274.1	28.79	132	69	2	57	163	115	246	1e-06	47.8
JAZ12	Boc01g02166.1	31.9	116	59	3	49	157	144	246	2e-06	47
# BLASTP 2.2.31+
# Query: AT4G24470
# Database: Cabbage_D134_AA.TBtoolsDB
# Fields: query id, subject id, % identity, alignment length, mismatches, gap opens, q. start, q. end, s. start, s. end, evalue, bit score
# 27 hits found
AT4G24470	Boc01g01504.1	79.87	313	52	7	1	310	1	305	1e-172	484
AT4G24470	Boc07g00805.1	71.79	280	56	8	1	280	1	257	2e-130	376
AT4G24470	Boc03g00258.1	49.79	237	100	6	73	299	71	298	1e-61	201
AT4G24470	Boc01g03057.1	49.37	237	105	6	31	256	24	256	6e-58	191
AT4G24470	Boc05g02989.1	51.76	199	87	3	67	256	56	254	2e-54	182
AT4G24470	Boc06g03412.1	65.12	129	20	3	178	306	1	104	3e-48	160
AT4G24470	Boc04g01322.1	75.23	109	23	3	1	106	1	108	5e-47	157
AT4G24470	Boc09g00627.1	44.62	65	30	2	128	186	418	482	5e-08	54.3
AT4G24470	Boc07g01457.1	52.27	44	21	0	143	186	484	527	1e-07	53.1
AT4G24470	Boc07g01613.1	54.76	42	19	0	145	186	501	542	2e-07	52
AT4G24470	Boc09g03462.1	56.1	41	18	0	145	185	416	456	7e-07	50.4
AT4G24470	Boc08g01959.1	45.28	53	25	2	191	243	211	259	9e-07	50.1
AT4G24470	Boc07g01894.1	58.06	31	11	1	213	243	30	58	1e-06	47.4
AT4G24470	Boc02g04360.1	47.73	44	23	0	143	186	628	671	1e-06	50.1
AT4G24470	Boc09g05009.1	47.73	44	23	0	143	186	643	686	1e-06	50.1
AT4G24470	Boc02g00380.1	52.38	42	20	0	145	186	456	497	1e-06	49.7
AT4G24470	Boc09g01984.1	41.82	55	27	2	214	265	7	59	2e-06	49.3
AT4G24470	Boc04g00109.1	46	50	27	0	145	194	362	411	2e-06	48.9
AT4G24470	Boc04g02498.1	42.31	52	28	1	192	243	210	259	3e-06	48.5
AT4G24470	Boc08g03553.1	52.63	38	16	1	214	251	7	42	3e-06	48.5
AT4G24470	Boc03g00609.1	60	30	10	1	214	243	177	204	5e-06	47.4
AT4G24470	Boc01g00863.1	50	38	17	1	214	251	7	42	6e-06	47.8
AT4G24470	Boc01g01579.1	48.78	41	19	1	203	243	237	275	6e-06	47.4
AT4G24470	Boc07g02562.1	50	38	17	1	214	251	7	42	6e-06	47.4
AT4G24470	Boc02g01095.1	50	38	17	1	214	251	31	66	7e-06	47.4
AT4G24470	Boc01g03895.1	58.06	31	11	1	213	243	45	73	7e-06	45.4
AT4G24470	Boc01g00344.1	60	30	10	1	214	243	177	204	9e-06	46.6
# BLASTP 2.2.31+
# Query: AT1G51600
# Database: Cabbage_D134_AA.TBtoolsDB
# Fields: query id, subject id, % identity, alignment length, mismatches, gap opens, q. start, q. end, s. start, s. end, evalue, bit score
# 23 hits found
AT1G51600	Boc03g00258.1	81.03	311	45	5	1	303	1	305	0	506
AT1G51600	Boc05g02989.1	69.93	306	74	5	1	303	1	291	3e-147	419
AT1G51600	Boc01g03057.1	70.31	293	61	7	16	303	18	289	2e-137	395
AT1G51600	Boc01g01504.1	50.48	210	94	4	57	265	52	252	1e-57	191
AT1G51600	Boc07g00805.1	46.86	239	98	8	58	283	33	255	3e-55	183
AT1G51600	Boc06g03412.1	42.37	118	47	5	179	296	1	97	6e-20	84.3
AT1G51600	Boc09g04064.1	46.03	63	31	2	135	196	251	311	1e-07	52.4
AT1G51600	Boc07g01968.1	38.57	70	41	1	122	189	275	344	2e-07	52
AT1G51600	Boc04g00109.1	56.82	44	19	0	146	189	362	405	2e-07	52
AT1G51600	Boc09g03462.1	56.1	41	18	0	146	186	416	456	1e-06	49.7
AT1G51600	Boc07g01894.1	46.15	39	19	1	214	252	22	58	2e-06	47
AT1G51600	Boc09g05009.1	52.27	44	21	0	144	187	643	686	2e-06	49.7
AT1G51600	Boc02g00380.1	57.14	42	18	0	146	187	456	497	2e-06	48.9
AT1G51600	Boc02g04360.1	47.17	53	26	1	144	194	628	680	2e-06	49.3
AT1G51600	Boc02g03783.1	38.67	75	45	1	123	196	227	301	2e-06	48.5
AT1G51600	Boc03g00609.1	63.33	30	9	1	223	252	177	204	4e-06	47.8
AT1G51600	Boc09g00627.1	54.76	42	19	0	146	187	441	482	4e-06	48.1
AT1G51600	Boc07g01363.1	50	42	19	1	211	252	198	237	4e-06	47.8
AT1G51600	Boc05g02578.1	37.18	78	36	1	117	194	249	313	4e-06	47.8
AT1G51600	Boc07g01457.1	54.76	42	19	0	146	187	486	527	5e-06	48.1
AT1G51600	Boc08g01959.1	37.31	67	40	1	204	270	213	277	5e-06	47.8
AT1G51600	Boc08g03553.1	37.31	67	30	2	223	289	7	61	6e-06	47.8
AT1G51600	Boc07g01613.1	54.76	42	19	0	146	187	501	542	8e-06	47.4
# BLASTP 2.2.31+
# Query: AT3G21175
# Database: Cabbage_D134_AA.TBtoolsDB
# Fields: query id, subject id, % identity, alignment length, mismatches, gap opens, q. start, q. end, s. start, s. end, evalue, bit score
# 29 hits found
AT3G21175	Boc05g02989.1	78.45	297	53	2	2	296	4	291	2e-166	468
AT3G21175	Boc01g03057.1	79.86	278	42	3	20	296	25	289	5e-158	446
AT3G21175	Boc03g00258.1	71.01	307	76	7	1	296	1	305	3e-148	422
AT3G21175	Boc01g01504.1	52.17	207	69	6	65	259	64	252	1e-57	190
AT3G21175	Boc07g00805.1	52.43	185	76	3	75	259	61	233	3e-56	185
AT3G21175	Boc06g03412.1	51.22	82	28	2	173	254	1	70	6e-20	84.3
AT3G21175	Boc04g00109.1	48.33	60	28	1	128	187	353	409	2e-07	52
AT3G21175	Boc07g01647.1	48.21	56	26	1	136	188	277	332	3e-07	51.2
AT3G21175	Boc09g03237.1	39.71	68	41	0	141	208	288	355	4e-07	50.8
AT3G21175	Boc07g01968.1	40.35	57	34	0	132	188	293	349	6e-07	50.4
AT3G21175	Boc09g04064.1	42.62	61	34	1	121	180	243	303	6e-07	50.4
AT3G21175	Boc02g03163.1	49.12	57	28	1	134	189	267	323	7e-07	50.1
AT3G21175	Boc07g01894.1	51.28	39	17	1	208	246	22	58	1e-06	47.4
AT3G21175	Boc09g03462.1	43.55	62	31	1	138	195	414	475	2e-06	48.5
AT3G21175	Boc09g05009.1	40.98	61	34	1	138	196	643	703	4e-06	48.1
AT3G21175	Boc02g04360.1	44.44	54	28	1	138	189	628	681	5e-06	48.1
AT3G21175	Boc08g04287.1	59.38	32	11	1	217	248	206	235	5e-06	47.4
AT3G21175	Boc08g03553.1	55.26	38	15	1	217	254	7	42	5e-06	47.8
AT3G21175	Boc02g01095.1	47.73	44	21	1	217	260	31	72	6e-06	47.4
AT3G21175	Boc09g01030.1	43.84	73	35	4	176	246	47	115	7e-06	46.2
AT3G21175	Boc03g00609.1	55.88	34	13	1	217	250	177	208	7e-06	46.6
AT3G21175	Boc02g00380.1	49.02	51	26	0	140	190	456	506	7e-06	47.4
AT3G21175	Boc09g04178.1	52	50	24	0	132	181	278	327	7e-06	47
AT3G21175	Boc04g03844.1	57.58	33	12	1	216	248	50	80	7e-06	44.7
AT3G21175	Boc09g01984.1	55.26	38	15	1	217	254	7	42	7e-06	47.4
AT3G21175	Boc03g06328.1	53.06	49	23	0	132	180	258	306	9e-06	46.6
AT3G21175	Boc01g00863.1	52.63	38	16	1	217	254	7	42	9e-06	47
AT3G21175	Boc05g00511.1	56.25	32	12	1	217	248	214	243	1e-05	46.6
AT3G21175	Boc01g00344.1	63.33	30	9	1	217	246	177	204	1e-05	46.2
# BLASTP 2.2.31+
# Query: AT4G14713
# Database: Cabbage_D134_AA.TBtoolsDB
# Fields: query id, subject id, % identity, alignment length, mismatches, gap opens, q. start, q. end, s. start, s. end, evalue, bit score
# 3 hits found
AT4G14713	Boc01g02166.1	76.78	211	45	2	1	211	1	207	1e-113	332
AT4G14713	Boc08g03725.1	73.49	215	38	7	1	211	1	200	3e-97	290
AT4G14713	Boc02g03465.1	44.62	65	32	2	124	184	51	115	2e-07	50.4
# BLASTP 2.2.31+
# Query: AT4G14720
# Database: Cabbage_D134_AA.TBtoolsDB
# Fields: query id, subject id, % identity, alignment length, mismatches, gap opens, q. start, q. end, s. start, s. end, evalue, bit score
# 4 hits found
AT4G14720	Boc01g02166.1	79	319	57	6	1	315	1	313	1e-174	491
AT4G14720	Boc08g03725.1	76.95	321	50	8	1	313	1	305	8e-163	461
AT4G14720	Boc02g03465.1	32.14	140	81	4	124	250	51	189	2e-08	53.9
AT4G14720	Boc09g04265.1	32.84	134	71	5	135	262	77	197	1e-05	45.8
# BLASTP 2.2.31+
# Query: AT4G32570
# Database: Cabbage_D134_AA.TBtoolsDB
# Fields: query id, subject id, % identity, alignment length, mismatches, gap opens, q. start, q. end, s. start, s. end, evalue, bit score
# 5 hits found
AT4G32570	Boc03g00474.1	82.34	334	53	3	1	333	1	329	0	545
AT4G32570	Boc01g00534.1	76.49	336	52	11	2	333	1	313	3e-164	467
AT4G32570	Boc04g03295.1	78.57	126	22	2	110	234	1	122	7e-63	200
AT4G32570	Boc06g02191.1	77.78	126	23	2	110	234	1	122	2e-62	199
AT4G32570	Boc07g02251.1	76.64	107	18	2	119	224	77	177	7e-49	165
# BLAST processed 18 queries

## Sheet: Blast_Brassica rapa_89
# Query: Bra013805
# Database: Cabbage_D134_AA.TBtoolsDB
# Fields: query id, subject id, % identity, alignment length, mismatches, gap opens, q. start, q. end, s. start, s. end, evalue, bit score
# 27 hits found
Bra013805	Boc01g01504.1	95.19	270	10	1	1	270	39	305	0	528
Bra013805	Boc07g00805.1	74.49	243	46	4	1	242	31	258	2e-124	359
Bra013805	Boc01g03057.1	53.5	200	80	4	26	217	62	256	1e-60	197
Bra013805	Boc03g00258.1	48.74	238	94	7	37	259	74	298	9e-60	195
Bra013805	Boc05g02989.1	54.79	188	74	4	40	217	68	254	5e-58	190
Bra013805	Boc06g03412.1	67.97	128	17	2	139	266	1	104	6e-52	169
Bra013805	Boc04g01322.1	92.54	67	5	0	1	67	42	108	8e-39	134
Bra013805	Boc07g01457.1	35.29	85	40	2	78	147	443	527	1e-07	52.4
Bra013805	Boc09g00627.1	52.38	42	20	0	106	147	441	482	2e-07	52
Bra013805	Boc07g01613.1	54.76	42	19	0	106	147	501	542	3e-07	51.2
Bra013805	Boc09g01984.1	45.45	55	25	2	175	226	7	59	4e-07	50.8
Bra013805	Boc04g00109.1	36.07	122	51	5	28	149	311	405	6e-07	50.4
Bra013805	Boc09g03462.1	56.1	41	18	0	106	146	416	456	8e-07	50.1
Bra013805	Boc02g00380.1	52.38	42	20	0	106	147	456	497	1e-06	49.3
Bra013805	Boc07g01894.1	60	30	10	1	175	204	31	58	1e-06	47
Bra013805	Boc09g05009.1	50	42	21	0	106	147	645	686	2e-06	48.9
Bra013805	Boc02g04360.1	50	42	21	0	106	147	630	671	2e-06	48.9
Bra013805	Boc08g03553.1	52.63	38	16	1	175	212	7	42	3e-06	48.1
Bra013805	Boc03g00609.1	60	30	10	1	175	204	177	204	4e-06	47
Bra013805	Boc01g01579.1	48.78	41	19	1	164	204	237	275	5e-06	47
Bra013805	Boc01g00863.1	50	38	17	1	175	212	7	42	7e-06	47
Bra013805	Boc04g02498.1	43.75	48	25	1	157	204	214	259	7e-06	46.6
Bra013805	Boc07g02562.1	50	38	17	1	175	212	7	42	7e-06	47
Bra013805	Boc01g00344.1	41.51	53	25	2	156	204	154	204	8e-06	46.6
Bra013805	Boc04g03844.1	58.06	31	11	1	174	204	50	78	9e-06	44.3
Bra013805	Boc02g01095.1	50	38	17	1	175	212	31	66	9e-06	46.6
Bra013805	Boc04g03842.1	58.06	31	11	1	174	204	193	221	9e-06	46.2
# BLASTP 2.2.31+
# Query: Bra019227
# Database: Cabbage_D134_AA.TBtoolsDB
# Fields: query id, subject id, % identity, alignment length, mismatches, gap opens, q. start, q. end, s. start, s. end, evalue, bit score
# 30 hits found
Bra019227	Boc07g00805.1	94.27	262	13	2	1	262	1	260	0	509
Bra019227	Boc01g01504.1	71.69	272	61	5	4	260	7	277	5e-132	380
Bra019227	Boc03g00258.1	45.53	235	107	6	13	235	38	263	1e-56	186
Bra019227	Boc05g02989.1	51.06	188	78	4	61	235	68	254	7e-52	174
Bra019227	Boc01g03057.1	52.41	187	75	5	61	235	72	256	8e-52	174
Bra019227	Boc06g03412.1	69.52	105	8	2	157	261	1	81	5e-43	145
Bra019227	Boc04g01322.1	58.1	105	25	5	4	90	7	110	1e-25	99.4
Bra019227	Boc04g00109.1	31.78	107	57	2	67	173	321	411	5e-07	50.4
Bra019227	Boc05g03357.1	33.33	102	64	3	17	116	127	226	6e-07	50.1
Bra019227	Boc04g05011.1	27.04	159	96	4	19	173	326	468	7e-07	50.1
Bra019227	Boc07g01894.1	58.06	31	11	1	192	222	30	58	1e-06	47
Bra019227	Boc09g01984.1	43.64	55	26	2	193	244	7	59	1e-06	49.3
Bra019227	Boc07g01706.1	26.28	137	55	2	90	226	160	250	1e-06	48.9
Bra019227	Boc07g01457.1	34.57	81	37	2	100	164	446	526	2e-06	48.9
Bra019227	Boc09g00627.1	50	40	20	0	125	164	442	481	2e-06	48.5
Bra019227	Boc03g06328.1	40.74	54	32	0	111	164	253	306	2e-06	48.1
Bra019227	Boc09g05009.1	45.65	46	25	0	125	170	646	691	2e-06	48.5
Bra019227	Boc08g03553.1	55.26	38	15	1	193	230	7	42	3e-06	48.1
Bra019227	Boc06g01276.1	26.53	98	72	0	77	174	308	405	3e-06	48.1
Bra019227	Boc05g00511.1	63.33	30	9	1	193	222	214	241	4e-06	47.4
Bra019227	Boc04g03844.1	39.13	69	33	3	158	226	23	82	5e-06	45.1
Bra019227	Boc03g00609.1	60	30	10	1	193	222	177	204	5e-06	47
Bra019227	Boc07g02562.1	52.63	38	16	1	193	230	7	42	6e-06	47
Bra019227	Boc01g00863.1	52.63	38	16	1	193	230	7	42	6e-06	47.4
Bra019227	Boc03g02914.1	58.06	31	13	0	192	222	151	181	7e-06	45.8
Bra019227	Boc02g01095.1	52.63	38	16	1	193	230	31	66	7e-06	47
Bra019227	Boc04g01622.1	63.33	30	9	1	193	222	224	251	8e-06	46.6
Bra019227	Boc04g02498.1	44.23	52	27	1	171	222	210	259	8e-06	46.6
Bra019227	Boc01g03895.1	58.06	31	11	1	192	222	45	73	8e-06	45.1
Bra019227	Boc04g03842.1	63.33	30	9	1	193	222	194	221	8e-06	46.2
# BLASTP 2.2.31+
# Query: Bra031379
# Database: Cabbage_D134_AA.TBtoolsDB
# Fields: query id, subject id, % identity, alignment length, mismatches, gap opens, q. start, q. end, s. start, s. end, evalue, bit score
# 3 hits found
Bra031379	Boc04g01322.1	95.58	113	5	0	1	113	1	113	2e-73	217
Bra031379	Boc01g01504.1	86.11	108	9	2	1	108	1	102	4e-59	187
Bra031379	Boc07g00805.1	59.22	103	23	5	7	108	4	88	2e-24	95.5
# BLASTP 2.2.31+
# Query: Bra014292
# Database: Cabbage_D134_AA.TBtoolsDB
# Fields: query id, subject id, % identity, alignment length, mismatches, gap opens, q. start, q. end, s. start, s. end, evalue, bit score
# 19 hits found
Bra014292	Boc03g00258.1	92.75	262	12	2	1	260	1	257	6e-179	499
Bra014292	Boc05g02989.1	68.7	262	66	4	1	260	1	248	3e-120	349
Bra014292	Boc01g03057.1	67.3	263	70	4	1	260	1	250	1e-117	342
Bra014292	Boc01g01504.1	45.14	257	106	10	27	260	2	246	1e-54	181
Bra014292	Boc07g00805.1	49.48	194	86	3	67	260	46	227	3e-54	179
Bra014292	Boc06g03412.1	50.63	79	27	2	180	258	1	67	3e-18	79.3
Bra014292	Boc09g04064.1	39.53	86	42	3	119	203	241	317	5e-08	53.1
Bra014292	Boc04g00109.1	51.02	49	24	0	147	195	362	410	9e-08	52.4
Bra014292	Boc02g04360.1	54.55	44	20	0	145	188	628	671	1e-07	52.4
Bra014292	Boc09g03462.1	58.54	41	17	0	147	187	416	456	2e-07	52
Bra014292	Boc09g05009.1	52.27	44	21	0	145	188	643	686	4e-07	50.8
Bra014292	Boc07g01968.1	41.82	55	32	0	136	190	290	344	6e-07	50.1
Bra014292	Boc02g00380.1	57.14	42	18	0	147	188	456	497	8e-07	50.1
Bra014292	Boc07g01613.1	57.14	42	18	0	147	188	501	542	8e-07	50.1
Bra014292	Boc09g00627.1	49.06	53	26	1	137	188	430	482	1e-06	49.7
Bra014292	Boc07g01457.1	54.76	42	19	0	147	188	486	527	1e-06	49.3
Bra014292	Boc07g01894.1	46.15	39	19	1	215	253	22	58	3e-06	45.8
Bra014292	Boc09g01030.1	37.97	79	42	5	177	253	42	115	5e-06	46.6
Bra014292	Boc04g05011.1	50	44	22	0	147	190	419	462	7e-06	47
# BLASTP 2.2.31+
# Query: Bra031258
# Database: Cabbage_D134_AA.TBtoolsDB
# Fields: query id, subject id, % identity, alignment length, mismatches, gap opens, q. start, q. end, s. start, s. end, evalue, bit score
# 32 hits found
Bra031258	Boc05g02989.1	89.14	313	9	3	1	311	1	290	0	561
Bra031258	Boc01g03057.1	80.97	289	28	3	23	310	25	287	1e-164	464
Bra031258	Boc03g00258.1	63.72	328	76	9	1	310	1	303	2e-131	380
Bra031258	Boc01g01504.1	47.14	227	85	6	51	275	59	252	1e-51	176
Bra031258	Boc07g00805.1	47.34	207	75	4	69	275	61	233	8e-49	167
Bra031258	Boc06g03412.1	51.22	82	28	2	189	270	1	70	6e-19	81.6
Bra031258	Boc04g00109.1	48.33	60	28	1	144	203	353	409	6e-08	53.9
Bra031258	Boc07g01647.1	45.28	53	29	0	152	204	277	329	1e-07	52.8
Bra031258	Boc09g03462.1	49.09	55	24	1	154	204	414	468	1e-07	53.1
Bra031258	Boc09g03237.1	36.23	69	44	0	153	221	284	352	2e-07	52.4
Bra031258	Boc07g01968.1	44.23	52	29	0	148	199	293	344	2e-07	52
Bra031258	Boc09g04064.1	30.83	133	69	3	79	196	179	303	2e-07	51.6
Bra031258	Boc02g00380.1	48.21	56	29	0	156	211	456	511	3e-07	52
Bra031258	Boc02g03163.1	36.11	72	46	0	150	221	267	338	3e-07	51.2
Bra031258	Boc07g01613.1	46.43	56	30	0	156	211	501	556	1e-06	50.1
Bra031258	Boc03g00609.1	47.06	51	19	2	222	266	160	208	1e-06	49.3
Bra031258	Boc03g06328.1	35.4	113	58	4	92	196	201	306	1e-06	49.7
Bra031258	Boc09g00627.1	54.76	42	19	0	156	197	441	482	2e-06	49.7
Bra031258	Boc02g03783.1	40.35	57	34	0	150	206	245	301	2e-06	48.9
Bra031258	Boc07g01457.1	54.76	42	19	0	156	197	486	527	2e-06	49.3
Bra031258	Boc07g01894.1	63.33	30	9	1	233	262	31	58	2e-06	46.6
Bra031258	Boc01g00344.1	58.82	34	12	1	233	266	177	208	3e-06	48.1
Bra031258	Boc05g04178.1	41.51	53	31	0	157	209	314	366	3e-06	48.5
Bra031258	Boc03g03553.1	37.7	61	38	0	149	209	287	347	4e-06	48.1
Bra031258	Boc09g04178.1	42.68	82	37	2	126	197	246	327	6e-06	47.4
Bra031258	Boc07g03366.1	31.5	127	59	3	108	211	282	403	6e-06	47.8
Bra031258	Boc09g05009.1	50	42	21	0	156	197	645	686	7e-06	47.8
Bra031258	Boc02g04360.1	50	42	21	0	156	197	630	671	7e-06	47.8
Bra031258	Boc04g03262.1	33.78	74	46	1	151	224	208	278	7e-06	47
Bra031258	Boc04g05011.1	45.83	48	26	0	156	203	419	466	7e-06	47.4
Bra031258	Boc02g03869.1	57.5	40	17	0	157	196	278	317	9e-06	47
Bra031258	Boc05g03801.1	41.3	46	27	0	151	196	125	170	1e-05	46.2
# BLASTP 2.2.31+
# Query: Bra023900
# Database: Cabbage_D134_AA.TBtoolsDB
# Fields: query id, subject id, % identity, alignment length, mismatches, gap opens, q. start, q. end, s. start, s. end, evalue, bit score
# 26 hits found
Bra023900	Boc01g03057.1	98.18	274	5	0	78	351	1	274	0	563
Bra023900	Boc05g02989.1	85.56	277	32	4	78	351	1	272	7e-167	472
Bra023900	Boc03g00258.1	70.11	281	66	8	78	346	1	275	6e-129	376
Bra023900	Boc01g01504.1	48.07	233	106	6	103	333	33	252	1e-55	187
Bra023900	Boc07g00805.1	52.97	185	75	4	149	333	61	233	4e-51	174
Bra023900	Boc06g03412.1	51.22	82	28	2	247	328	1	70	6e-19	82.4
Bra023900	Boc09g03237.1	37.5	72	45	0	211	282	284	355	1e-07	53.1
Bra023900	Boc02g03163.1	37.33	75	47	0	208	282	267	341	3e-07	52
Bra023900	Boc07g01647.1	45.28	53	29	0	210	262	277	329	6e-07	50.8
Bra023900	Boc07g01894.1	51.28	39	17	1	282	320	22	58	9e-07	48.1
Bra023900	Boc04g00109.1	46.67	60	29	1	202	261	353	409	1e-06	50.4
Bra023900	Boc07g01968.1	46.94	49	26	0	206	254	293	341	1e-06	49.7
Bra023900	Boc09g04178.1	53.06	49	23	0	206	254	278	326	2e-06	49.7
Bra023900	Boc09g03462.1	45.16	62	30	1	212	269	414	475	2e-06	49.7
Bra023900	Boc03g06328.1	53.06	49	23	0	206	254	258	306	2e-06	48.9
Bra023900	Boc02g03869.1	58.54	41	17	0	214	254	277	317	3e-06	48.9
Bra023900	Boc06g01276.1	41.33	75	42	1	187	259	326	400	3e-06	48.9
Bra023900	Boc08g01959.1	41.18	68	34	2	255	322	200	261	4e-06	48.5
Bra023900	Boc09g04064.1	35	80	51	1	176	254	224	303	4e-06	48.5
Bra023900	Boc02g01095.1	44.44	54	27	2	276	328	15	66	6e-06	48.1
Bra023900	Boc03g00609.1	63.33	30	9	1	291	320	177	204	7e-06	47.4
Bra023900	Boc09g00627.1	56.1	41	18	0	215	255	442	482	7e-06	48.1
Bra023900	Boc07g01457.1	56.1	41	18	0	215	255	487	527	8e-06	47.8
Bra023900	Boc02g00380.1	49.02	51	26	0	214	264	456	506	8e-06	47.8
Bra023900	Boc09g01030.1	48.89	45	20	2	276	320	74	115	1e-05	46.2
Bra023900	Boc08g04287.1	63.33	30	9	1	291	320	206	233	1e-05	47
# BLASTP 2.2.31+
# Query: Bra002338
# Database: Cabbage_D134_AA.TBtoolsDB
# Fields: query id, subject id, % identity, alignment length, mismatches, gap opens, q. start, q. end, s. start, s. end, evalue, bit score
# 20 hits found
Bra002338	Boc09g03643.1	91.58	202	16	1	1	202	3	203	1e-102	298
Bra002338	Boc02g03465.1	70.72	222	44	6	1	202	1	221	9e-91	269
Bra002338	Boc02g02049.1	45.95	111	49	4	69	178	120	220	6e-17	76.6
Bra002338	Boc06g00449.1	42.48	113	48	4	69	178	117	215	2e-16	75.1
Bra002338	Boc05g01466.1	38.84	121	63	3	62	182	121	230	8e-15	70.9
Bra002338	Boc06g01609.1	38.79	116	61	4	69	178	105	216	5e-14	68.2
Bra002338	Boc08g02867.1	36.15	130	59	4	57	178	94	207	7e-13	65.5
Bra002338	Boc08g00884.1	37.88	132	68	5	62	182	123	251	3e-12	63.5
Bra002338	Boc02g03937.1	33.33	141	49	5	53	178	81	191	7e-11	58.9
Bra002338	Boc08g02786.1	32.9	155	65	6	62	182	117	266	9e-11	60.1
Bra002338	Boc06g00630.1	35.2	125	71	4	57	178	95	212	1e-10	59.3
Bra002338	Boc09g04265.1	33.33	126	53	4	61	178	90	192	3e-10	57
Bra002338	Boc02g02168.1	36.7	109	48	3	79	178	2	98	2e-08	51.6
Bra002338	Boc08g03725.1	33.33	114	57	3	68	176	144	243	4e-08	52
Bra002338	Boc08g00802.1	31.4	121	74	1	67	178	154	274	6e-08	51.6
Bra002338	Boc06g01385.1	34.07	135	61	3	68	178	78	208	7e-08	51.2
Bra002338	Boc02g02274.1	35.07	134	62	4	68	178	115	246	2e-07	50.1
Bra002338	Boc05g02703.1	67.74	31	10	0	152	182	91	121	2e-07	48.5
Bra002338	Boc03g06386.1	74.07	27	7	0	152	178	164	190	3e-06	46.2
Bra002338	Boc05g01338.1	40	60	28	1	68	119	103	162	5e-06	45.4
# BLASTP 2.2.31+
# Query: Bra020135
# Database: Cabbage_D134_AA.TBtoolsDB
# Fields: query id, subject id, % identity, alignment length, mismatches, gap opens, q. start, q. end, s. start, s. end, evalue, bit score
# 21 hits found
Bra020135	Boc02g03465.1	93.69	222	13	1	1	222	1	221	1e-137	389
Bra020135	Boc09g03643.1	69.37	222	47	5	1	222	3	203	4e-73	224
Bra020135	Boc06g00449.1	41.07	112	51	3	88	197	117	215	1e-15	73.2
Bra020135	Boc05g01466.1	35.07	134	75	3	68	201	109	230	3e-15	72.4
Bra020135	Boc02g02049.1	39.66	116	49	2	88	197	120	220	1e-14	70.5
Bra020135	Boc08g02786.1	32.37	173	81	5	61	201	98	266	4e-14	69.7
Bra020135	Boc08g00884.1	36	125	68	4	88	201	128	251	2e-13	67.4
Bra020135	Boc06g01609.1	36.15	130	45	4	88	197	105	216	7e-13	65.5
Bra020135	Boc08g02867.1	31.58	133	71	3	72	197	88	207	4e-11	60.8
Bra020135	Boc02g03937.1	37.17	113	42	4	88	197	105	191	2e-10	57.8
Bra020135	Boc06g00630.1	33.33	129	64	4	76	197	99	212	5e-10	58.2
Bra020135	Boc09g04265.1	35.4	113	44	4	88	197	106	192	1e-09	55.8
Bra020135	Boc06g01385.1	32.35	136	62	3	87	197	78	208	1e-08	53.9
Bra020135	Boc08g03725.1	30.61	147	73	2	59	195	116	243	2e-08	53.9
Bra020135	Boc03g06386.1	33.93	112	47	3	88	197	104	190	3e-08	52
Bra020135	Boc05g03357.1	28	150	86	2	85	212	175	324	1e-07	51.6
Bra020135	Boc08g00802.1	31.4	121	74	2	86	197	154	274	3e-07	50.1
Bra020135	Boc05g02703.1	64.52	31	11	0	171	201	91	121	6e-07	47.8
Bra020135	Boc01g02166.1	27.03	148	87	3	54	198	124	253	7e-07	49.3
Bra020135	Boc02g02274.1	34.29	140	55	5	87	197	115	246	7e-07	48.9
Bra020135	Boc05g01338.1	46.51	43	23	0	75	117	91	133	7e-06	45.1
# BLASTP 2.2.31+
# Query: Bra036885
# Database: Cabbage_D134_AA.TBtoolsDB
# Fields: query id, subject id, % identity, alignment length, mismatches, gap opens, q. start, q. end, s. start, s. end, evalue, bit score
# 3 hits found
Bra036885	Boc01g02166.1	94.06	320	13	3	1	320	1	314	0	610
Bra036885	Boc08g03725.1	78.37	319	48	10	3	318	6	306	3e-164	464
Bra036885	Boc02g03465.1	28.67	143	81	4	124	249	51	189	3e-06	47.4
# BLASTP 2.2.31+
# Query: Bra039720
# Database: Cabbage_D134_AA.TBtoolsDB
# Fields: query id, subject id, % identity, alignment length, mismatches, gap opens, q. start, q. end, s. start, s. end, evalue, bit score
# 5 hits found
Bra039720	Boc08g03725.1	95.78	308	6	3	1	304	1	305	0	590
Bra039720	Boc01g02166.1	77.99	318	48	10	3	306	4	313	6e-164	464
Bra039720	Boc02g03465.1	32.85	137	85	2	112	242	59	194	3e-08	53.9
Bra039720	Boc09g03643.1	33.82	136	79	4	117	242	43	177	1e-06	48.5
Bra039720	Boc05g03357.1	29.37	126	61	4	140	237	177	302	3e-06	48.1
# BLASTP 2.2.31+
# Query: Bra005407
# Database: Cabbage_D134_AA.TBtoolsDB
# Fields: query id, subject id, % identity, alignment length, mismatches, gap opens, q. start, q. end, s. start, s. end, evalue, bit score
# 7 hits found
Bra005407	Boc04g01076.1	96.58	117	4	0	1	117	1	117	3e-77	227
Bra005407	Boc04g04270.1	75	120	26	1	1	116	1	120	2e-56	174
Bra005407	Boc03g05199.1	61.34	119	25	4	1	113	1	104	3e-34	117
Bra005407	Boc03g01228.1	52.27	132	36	5	3	114	1	125	9e-33	114
Bra005407	Boc05g02247.1	47.33	131	46	4	3	114	1	127	3e-28	102
Bra005407	Boc03g01224.1	37.7	61	27	1	3	52	1	61	2e-07	46.2
Bra005407	Boc05g01466.1	27.35	117	64	3	21	116	113	229	6e-06	43.5
# BLASTP 2.2.31+
# Query: Bra021923
# Database: Cabbage_D134_AA.TBtoolsDB
# Fields: query id, subject id, % identity, alignment length, mismatches, gap opens, q. start, q. end, s. start, s. end, evalue, bit score
# 8 hits found
Bra021923	Boc04g04270.1	83.05	118	18	1	1	116	3	120	2e-62	190
Bra021923	Boc04g01076.1	74.14	116	28	1	1	116	3	116	7e-53	165
Bra021923	Boc03g05199.1	65.55	119	22	4	1	115	3	106	9e-39	129
Bra021923	Boc03g01228.1	57.36	129	36	5	1	114	1	125	2e-36	124
Bra021923	Boc05g02247.1	50	132	45	4	1	115	1	128	5e-31	110
Bra021923	Boc03g01224.1	47.54	61	21	3	1	50	1	61	6e-09	50.8
Bra021923	Boc02g03937.1	30.43	92	49	3	32	113	105	191	3e-06	44.3
Bra021923	Boc05g01466.1	26.15	130	75	2	6	116	102	229	5e-06	43.9
# BLASTP 2.2.31+
# Query: Bra022981
# Database: Cabbage_D134_AA.TBtoolsDB
# Fields: query id, subject id, % identity, alignment length, mismatches, gap opens, q. start, q. end, s. start, s. end, evalue, bit score
# 5 hits found
Bra022981	Boc03g05199.1	90.35	114	11	0	1	114	1	114	2e-70	210
Bra022981	Boc04g04270.1	68.29	123	22	3	1	108	1	121	1e-46	149
Bra022981	Boc04g01076.1	62.18	119	24	4	1	104	1	113	2e-34	118
Bra022981	Boc03g01228.1	47.24	127	39	5	3	104	1	124	8e-27	99
Bra022981	Boc05g02247.1	44.09	127	45	5	3	104	1	126	1e-20	82.8
# BLASTP 2.2.31+
# Query: Bra010794
# Database: Cabbage_D134_AA.TBtoolsDB
# Fields: query id, subject id, % identity, alignment length, mismatches, gap opens, q. start, q. end, s. start, s. end, evalue, bit score
# 6 hits found
Bra010794	Boc03g01228.1	100	131	0	0	1	131	1	131	4e-92	266
Bra010794	Boc05g02247.1	83.46	133	20	1	1	131	1	133	5e-74	220
Bra010794	Boc04g04270.1	56.82	132	34	5	1	125	3	118	8e-38	127
Bra010794	Boc03g01224.1	90.16	61	6	0	1	61	1	61	7e-33	115
Bra010794	Boc04g01076.1	52.27	132	36	5	1	125	3	114	1e-32	114
Bra010794	Boc03g05199.1	44.88	127	42	5	1	124	3	104	2e-24	92.8
# BLASTP 2.2.31+
# Query: Bra032362
# Database: Cabbage_D134_AA.TBtoolsDB
# Fields: query id, subject id, % identity, alignment length, mismatches, gap opens, q. start, q. end, s. start, s. end, evalue, bit score
# 9 hits found
Bra032362	Boc05g02247.1	94.78	134	6	1	1	134	1	133	3e-88	256
Bra032362	Boc03g01228.1	84.33	134	18	2	1	134	1	131	6e-74	220
Bra032362	Boc04g04270.1	49.62	131	46	4	1	127	3	117	1e-29	106
Bra032362	Boc04g01076.1	46.21	132	47	4	1	128	3	114	9e-27	99.4
Bra032362	Boc03g01224.1	75.81	62	14	1	1	62	1	61	1e-24	93.6
Bra032362	Boc03g05199.1	40.16	127	51	5	1	127	3	104	2e-18	77
Bra032362	Boc09g04265.1	35	100	50	5	41	131	103	196	9e-08	48.5
Bra032362	Boc03g06386.1	37.76	98	50	4	41	131	101	194	2e-07	47.8
Bra032362	Boc02g03937.1	33.67	98	54	4	41	131	102	195	4e-06	44.3
# BLASTP 2.2.31+
# Query: Bra021281
# Database: Cabbage_D134_AA.TBtoolsDB
# Fields: query id, subject id, % identity, alignment length, mismatches, gap opens, q. start, q. end, s. start, s. end, evalue, bit score
# 7 hits found
Bra021281	Boc05g03357.1	76.84	354	64	4	1	354	1	336	0	526
Bra021281	Boc06g00780.1	30.9	343	147	15	1	339	1	257	2e-19	86.7
Bra021281	Boc02g02274.1	37.78	180	82	7	164	339	102	255	2e-15	75.5
Bra021281	Boc06g01385.1	34.76	164	81	5	180	337	78	221	5e-15	73.9
Bra021281	Boc02g02049.1	31.98	172	69	6	159	330	100	223	3e-12	65.9
Bra021281	Boc02g03465.1	27.06	170	86	5	173	342	80	211	7e-07	49.7
Bra021281	Boc01g02166.1	38.67	75	31	2	179	238	151	225	5e-06	48.1
# BLASTP 2.2.31+
# Query: Bra022254
# Database: Cabbage_D134_AA.TBtoolsDB
# Fields: query id, subject id, % identity, alignment length, mismatches, gap opens, q. start, q. end, s. start, s. end, evalue, bit score
# 10 hits found
Bra022254	Boc05g03357.1	93.82	340	13	2	1	336	1	336	0	625
Bra022254	Boc06g00780.1	38.46	156	77	4	173	321	114	257	5e-18	82.4
Bra022254	Boc06g01385.1	36.75	166	84	6	177	335	78	229	7e-18	81.6
Bra022254	Boc02g02274.1	38.16	152	84	4	173	321	111	255	1e-15	75.9
Bra022254	Boc02g02049.1	34.81	158	71	5	155	312	98	223	1e-13	69.7
Bra022254	Boc06g01609.1	31.61	155	85	4	155	309	83	216	6e-11	61.6
Bra022254	Boc08g02786.1	33.33	165	94	6	159	311	104	264	1e-10	61.6
Bra022254	Boc08g00884.1	28.74	167	59	4	170	312	120	250	2e-09	58.2
Bra022254	Boc02g03465.1	28.93	159	72	4	175	324	85	211	3e-07	50.8
Bra022254	Boc01g02166.1	37.33	75	32	2	176	235	151	225	8e-06	47
# BLASTP 2.2.31+
# Query: Bra003947
# Database: Cabbage_D134_AA.TBtoolsDB
# Fields: query id, subject id, % identity, alignment length, mismatches, gap opens, q. start, q. end, s. start, s. end, evalue, bit score
# 9 hits found
Bra003947	Boc06g01385.1	89.22	232	14	2	1	221	1	232	2e-139	394
Bra003947	Boc02g02274.1	63.31	278	37	6	1	221	1	270	9e-98	289
Bra003947	Boc06g00780.1	60.81	273	49	8	1	221	1	267	1e-89	268
Bra003947	Boc05g03357.1	41.18	136	72	3	67	197	177	309	8e-22	92
Bra003947	Boc02g03465.1	30.3	132	69	2	67	197	87	196	3e-11	60.5
Bra003947	Boc06g01609.1	26.81	138	71	2	68	199	105	218	2e-09	55.8
Bra003947	Boc08g02786.1	29.93	147	82	4	68	198	122	263	4e-09	55.5
Bra003947	Boc06g00449.1	26.72	131	65	3	68	198	117	216	2e-07	50.4
Bra003947	Boc02g02049.1	25.95	131	68	2	68	198	120	221	3e-07	50.1
# BLASTP 2.2.31+
# Query: Bra007937
# Database: Cabbage_D134_AA.TBtoolsDB
# Fields: query id, subject id, % identity, alignment length, mismatches, gap opens, q. start, q. end, s. start, s. end, evalue, bit score
# 6 hits found
Bra007937	Boc02g02274.1	96.33	245	4	1	1	245	1	240	7e-170	474
Bra007937	Boc06g00780.1	77.64	246	50	4	1	245	1	242	4e-122	352
Bra007937	Boc06g01385.1	60.64	249	47	7	1	245	1	202	2e-77	237
Bra007937	Boc05g03357.1	41.84	141	59	5	116	244	173	302	2e-16	77.4
Bra007937	Boc08g02786.1	33.57	140	71	6	121	244	122	255	2e-06	48.1
Bra007937	Boc02g03465.1	32.28	127	62	3	120	245	87	190	2e-06	47.8
# BLASTP 2.2.31+
# Query: Bra016193
# Database: Cabbage_D134_AA.TBtoolsDB
# Fields: query id, subject id, % identity, alignment length, mismatches, gap opens, q. start, q. end, s. start, s. end, evalue, bit score
# 7 hits found
Bra016193	Boc06g00780.1	94.33	247	13	1	1	247	1	246	4e-162	454
Bra016193	Boc02g02274.1	78.71	249	46	5	1	247	1	244	4e-123	355
Bra016193	Boc06g01385.1	54.86	257	55	9	1	247	1	206	2e-72	224
Bra016193	Boc05g03357.1	30.82	318	136	13	1	246	1	306	1e-18	84
Bra016193	Boc08g02786.1	34.53	139	77	5	119	245	122	258	3e-06	47.8
Bra016193	Boc08g03725.1	32	125	55	5	118	242	144	238	3e-06	47.4
Bra016193	Boc06g01609.1	28.35	127	72	3	119	245	105	212	6e-06	46.6
# BLASTP 2.2.31+
# Query: Bra011357
# Database: Cabbage_D134_AA.TBtoolsDB
# Fields: query id, subject id, % identity, alignment length, mismatches, gap opens, q. start, q. end, s. start, s. end, evalue, bit score
# 5 hits found
Bra011357	Boc01g00534.1	95.36	345	16	0	1	345	1	345	0	673
Bra011357	Boc03g00474.1	75.14	362	66	9	1	342	1	358	5e-178	502
Bra011357	Boc06g02191.1	72.65	117	22	4	95	202	1	116	5e-49	164
Bra011357	Boc04g03295.1	72.65	117	22	4	95	202	1	116	6e-49	163
Bra011357	Boc07g02251.1	68.52	108	18	4	104	202	77	177	2e-38	137
# BLASTP 2.2.31+
# Query: Bra040086
# Database: Cabbage_D134_AA.TBtoolsDB
# Fields: query id, subject id, % identity, alignment length, mismatches, gap opens, q. start, q. end, s. start, s. end, evalue, bit score
# 5 hits found
Bra040086	Boc03g00474.1	94.69	358	19	0	1	358	2	359	0	693
Bra040086	Boc01g00534.1	78.12	361	56	9	1	357	1	342	0	529
Bra040086	Boc06g02191.1	88.79	116	12	1	105	219	1	116	7e-68	214
Bra040086	Boc04g03295.1	88.79	116	12	1	105	219	1	116	1e-67	213
Bra040086	Boc07g02251.1	85.05	107	9	2	114	219	77	177	4e-55	181
# BLASTP 2.2.31+
# Query: Bra006190
# Database: Cabbage_D134_AA.TBtoolsDB
# Fields: query id, subject id, % identity, alignment length, mismatches, gap opens, q. start, q. end, s. start, s. end, evalue, bit score
# 8 hits found
Bra006190	Boc03g06386.1	96.94	196	6	0	1	196	1	196	2e-135	381
Bra006190	Boc02g03937.1	78.17	197	42	1	1	196	1	197	2e-105	305
Bra006190	Boc09g04265.1	76.77	198	44	2	1	196	1	198	2e-100	293
Bra006190	Boc06g00449.1	34.26	108	55	4	97	190	110	215	9e-09	53.5
Bra006190	Boc02g03465.1	33.33	111	48	4	104	190	88	196	3e-07	49.3
Bra006190	Boc02g02049.1	34.51	113	46	5	99	190	115	220	2e-06	46.6
Bra006190	Boc05g02247.1	36.73	98	51	4	101	194	40	130	3e-06	45.1
Bra006190	Boc09g03643.1	71.43	28	8	0	163	190	152	179	5e-06	45.8
# BLASTP 2.2.31+
# Query: Bra008846
# Database: Cabbage_D134_AA.TBtoolsDB
# Fields: query id, subject id, % identity, alignment length, mismatches, gap opens, q. start, q. end, s. start, s. end, evalue, bit score
# 12 hits found
Bra008846	Boc09g04265.1	96.46	198	6	1	1	197	1	198	1e-133	377
Bra008846	Boc02g03937.1	84.77	197	30	0	1	197	1	197	3e-118	338
Bra008846	Boc03g06386.1	78.17	197	42	1	1	197	1	196	2e-103	300
Bra008846	Boc06g00449.1	37.5	104	49	3	102	191	114	215	4e-11	60.1
Bra008846	Boc02g03465.1	36.28	113	42	4	105	191	88	196	3e-10	57.8
Bra008846	Boc05g01466.1	33.59	131	69	5	75	191	100	226	8e-10	56.6
Bra008846	Boc02g02049.1	34.23	111	59	3	95	191	110	220	9e-10	56.2
Bra008846	Boc06g01609.1	32.17	115	53	4	102	191	102	216	6e-09	53.9
Bra008846	Boc08g00884.1	32.52	123	50	4	102	191	125	247	4e-08	52
Bra008846	Boc09g03643.1	75	28	7	0	164	191	152	179	2e-07	49.3
Bra008846	Boc05g02247.1	33.67	98	54	3	102	195	40	130	3e-07	47.8
Bra008846	Boc06g00630.1	33.33	105	52	4	105	191	108	212	6e-06	45.8
# BLASTP 2.2.31+
# Query: Bra023399
# Database: Cabbage_D134_AA.TBtoolsDB
# Fields: query id, subject id, % identity, alignment length, mismatches, gap opens, q. start, q. end, s. start, s. end, evalue, bit score
# 7 hits found
Bra023399	Boc02g03937.1	97.28	184	5	0	1	184	1	184	9e-127	359
Bra023399	Boc09g04265.1	85.41	185	26	1	1	184	1	185	7e-110	316
Bra023399	Boc03g06386.1	77.72	184	40	1	1	184	1	183	1e-96	282
Bra023399	Boc02g03465.1	35.85	106	38	4	105	184	88	189	5e-08	51.2
Bra023399	Boc02g02049.1	35.24	105	52	4	95	184	110	213	6e-08	51.2
Bra023399	Boc06g00449.1	35.05	97	47	3	102	184	114	208	1e-07	50.1
Bra023399	Boc05g01466.1	35.05	97	49	4	102	184	123	219	2e-07	49.7
# BLASTP 2.2.31+
# Query: Bra003778
# Database: Cabbage_D134_AA.TBtoolsDB
# Fields: query id, subject id, % identity, alignment length, mismatches, gap opens, q. start, q. end, s. start, s. end, evalue, bit score
# 20 hits found
Bra003778	Boc06g01609.1	93.78	225	12	1	1	223	1	225	7e-142	400
Bra003778	Boc02g02049.1	62.96	243	54	5	1	222	1	228	7e-87	261
Bra003778	Boc06g00449.1	64.58	240	50	7	1	222	1	223	8e-85	255
Bra003778	Boc08g00884.1	49.4	251	88	7	1	215	1	248	1e-70	221
Bra003778	Boc05g01466.1	51.01	247	69	8	1	215	1	227	1e-61	196
Bra003778	Boc08g02786.1	43.91	271	88	9	1	215	1	263	1e-53	177
Bra003778	Boc06g00630.1	34.72	216	116	7	16	215	7	213	2e-25	101
Bra003778	Boc08g02867.1	33.18	211	116	8	16	215	12	208	2e-23	96.7
Bra003778	Boc05g02703.1	38.71	124	36	3	126	215	1	118	9e-17	75.1
Bra003778	Boc08g00802.1	36.92	130	65	5	16	131	58	184	6e-15	72.8
Bra003778	Boc02g03465.1	35.66	129	46	5	103	214	88	196	3e-13	66.2
Bra003778	Boc05g01338.1	32.52	123	68	3	17	129	13	130	1e-12	63.9
Bra003778	Boc09g03643.1	38.26	115	62	3	103	214	71	179	1e-10	58.5
Bra003778	Boc02g02168.1	34.62	104	63	3	112	215	1	99	1e-09	55.1
Bra003778	Boc02g03937.1	34.19	117	52	5	98	214	100	191	8e-09	53.5
Bra003778	Boc06g00780.1	31.94	144	77	4	93	216	108	250	4e-08	52.8
Bra003778	Boc09g04265.1	30.77	117	56	3	98	214	101	192	6e-08	51.2
Bra003778	Boc06g01385.1	27.27	132	78	2	103	216	79	210	1e-06	47.8
Bra003778	Boc02g02167.1	53.66	41	19	0	11	51	2	42	2e-06	45.8
Bra003778	Boc02g02274.1	31.34	134	71	4	103	216	116	248	4e-06	46.6
# BLASTP 2.2.31+
# Query: Bra008172
# Database: Cabbage_D134_AA.TBtoolsDB
# Fields: query id, subject id, % identity, alignment length, mismatches, gap opens, q. start, q. end, s. start, s. end, evalue, bit score
# 22 hits found
Bra008172	Boc02g02049.1	93.78	241	15	0	1	241	1	241	1e-159	446
Bra008172	Boc06g00449.1	70.5	261	32	10	1	241	1	236	3e-101	298
Bra008172	Boc06g01609.1	65.15	241	54	5	1	228	1	224	5e-86	259
Bra008172	Boc08g00884.1	53.11	273	90	9	1	238	1	270	7e-79	242
Bra008172	Boc05g01466.1	54.33	254	91	8	1	238	5	249	2e-72	224
Bra008172	Boc08g02786.1	46.23	292	97	9	1	238	1	286	3e-62	200
Bra008172	Boc08g00802.1	32.65	245	130	7	17	236	59	293	8e-27	107
Bra008172	Boc08g02867.1	32.74	226	130	7	17	234	13	224	1e-25	102
Bra008172	Boc06g00630.1	35.19	216	123	8	17	223	8	215	3e-25	101
Bra008172	Boc05g02703.1	38.3	141	41	5	143	238	1	140	3e-17	77
Bra008172	Boc02g03465.1	44.74	114	47	6	119	220	87	196	4e-17	77.8
Bra008172	Boc09g03643.1	38.36	146	74	4	91	220	34	179	1e-16	76.3
Bra008172	Boc05g01338.1	33.85	130	74	3	17	146	13	130	2e-16	75.1
Bra008172	Boc02g02168.1	34.62	104	60	3	129	225	1	103	2e-12	63.2
Bra008172	Boc05g03357.1	30.52	154	72	4	105	223	159	312	8e-12	63.9
Bra008172	Boc02g03937.1	34.23	111	59	2	110	220	95	191	9e-09	53.9
Bra008172	Boc09g04265.1	34.78	115	53	4	110	220	96	192	2e-08	53.1
Bra008172	Boc06g00780.1	30.32	155	58	5	117	230	116	261	9e-08	52
Bra008172	Boc05g01337.1	52.38	42	17	1	197	235	25	66	1e-07	49.3
Bra008172	Boc08g03725.1	27.14	210	142	6	8	213	36	238	1e-07	51.6
Bra008172	Boc03g06386.1	34.86	109	51	4	115	220	99	190	1e-06	47.8
Bra008172	Boc01g02166.1	30.99	142	87	7	85	219	116	253	3e-06	47.8
# BLASTP 2.2.31+
# Query: Bra015880
# Database: Cabbage_D134_AA.TBtoolsDB
# Fields: query id, subject id, % identity, alignment length, mismatches, gap opens, q. start, q. end, s. start, s. end, evalue, bit score
# 20 hits found
Bra015880	Boc06g00449.1	87.45	247	19	4	1	246	1	236	1e-142	403
Bra015880	Boc02g02049.1	75.98	254	40	9	1	246	1	241	2e-110	322
Bra015880	Boc06g01609.1	68.62	239	54	6	1	233	1	224	4e-96	285
Bra015880	Boc08g00884.1	52.99	268	92	12	1	240	1	262	1e-71	224
Bra015880	Boc05g01466.1	52.71	258	87	9	1	240	1	241	1e-67	213
Bra015880	Boc08g02786.1	45.77	284	103	9	1	240	1	277	9e-57	186
Bra015880	Boc08g02867.1	36.32	234	115	10	20	240	13	225	7e-27	106
Bra015880	Boc06g00630.1	33.8	216	128	6	20	228	8	215	2e-25	102
Bra015880	Boc08g00802.1	32.92	240	136	7	20	240	59	292	9e-24	98.6
Bra015880	Boc05g02703.1	37.4	131	49	2	142	239	1	131	2e-16	74.3
Bra015880	Boc02g03465.1	38.21	123	46	3	119	225	88	196	2e-14	69.7
Bra015880	Boc09g03643.1	35.8	162	66	5	88	225	32	179	4e-13	66.2
Bra015880	Boc05g01338.1	33.58	134	69	5	20	147	13	132	2e-12	63.9
Bra015880	Boc05g03357.1	34.81	135	63	5	119	228	178	312	5e-12	64.7
Bra015880	Boc02g02168.1	36.79	106	61	4	128	230	1	103	5e-11	59.3
Bra015880	Boc09g04265.1	34.55	110	52	3	116	225	103	192	6e-10	57.4
Bra015880	Boc02g03937.1	36.36	110	50	4	116	225	102	191	8e-10	57
Bra015880	Boc06g00780.1	31.87	160	82	4	103	235	102	261	2e-09	56.6
Bra015880	Boc05g01337.1	57.14	42	15	1	202	240	25	66	6e-08	50.1
Bra015880	Boc03g06386.1	31.58	114	58	3	112	225	97	190	6e-07	48.9
# BLASTP 2.2.31+
# Query: Bra016520
# Database: Cabbage_D134_AA.TBtoolsDB
# Fields: query id, subject id, % identity, alignment length, mismatches, gap opens, q. start, q. end, s. start, s. end, evalue, bit score
# 18 hits found
Bra016520	Boc08g02786.1	83.05	295	11	3	2	260	1	292	8e-161	452
Bra016520	Boc08g00884.1	79.14	278	37	6	2	260	1	276	7e-142	404
Bra016520	Boc05g01466.1	78.07	269	35	7	2	260	1	255	3e-133	380
Bra016520	Boc02g02049.1	54.62	260	89	10	2	254	1	238	5e-73	227
Bra016520	Boc06g00449.1	53.88	258	89	8	2	254	1	233	2e-72	225
Bra016520	Boc06g01609.1	52.1	238	85	7	2	231	1	217	8e-65	205
Bra016520	Boc05g02703.1	70.75	147	12	2	144	260	1	146	1e-60	191
Bra016520	Boc08g02867.1	30.9	233	124	6	20	242	14	219	3e-25	102
Bra016520	Boc06g00630.1	33.33	216	133	7	20	233	9	215	7e-25	101
Bra016520	Boc08g00802.1	32.63	236	119	7	20	233	60	277	1e-21	92.4
Bra016520	Boc05g01338.1	29.78	178	94	6	20	193	14	164	3e-13	66.2
Bra016520	Boc02g03465.1	38.98	118	63	4	121	234	88	200	7e-13	65.9
Bra016520	Boc09g03643.1	40.65	123	54	5	121	234	71	183	7e-11	60.1
Bra016520	Boc02g02168.1	33.65	104	66	2	130	233	1	101	2e-10	58.2
Bra016520	Boc06g00780.1	35.07	134	61	5	121	231	119	249	2e-08	54.3
Bra016520	Boc05g01337.1	61.11	36	14	0	207	242	25	60	8e-08	50.1
Bra016520	Boc05g00348.1	63.16	38	9	2	51	84	53	89	1e-06	48.9
Bra016520	Boc04g02718.1	47.69	65	17	4	37	84	2	66	1e-06	46.6
# BLASTP 2.2.31+
# Query: Bra031065
# Database: Cabbage_D134_AA.TBtoolsDB
# Fields: query id, subject id, % identity, alignment length, mismatches, gap opens, q. start, q. end, s. start, s. end, evalue, bit score
# 22 hits found
Bra031065	Boc08g00884.1	94.57	276	13	2	1	274	1	276	0	510
Bra031065	Boc05g01466.1	77.26	277	38	4	1	274	1	255	4e-142	404
Bra031065	Boc08g02786.1	71.66	307	39	7	1	274	1	292	8e-135	387
Bra031065	Boc02g02049.1	54.78	272	85	10	1	268	1	238	3e-79	243
Bra031065	Boc06g00449.1	53.68	272	83	10	1	268	1	233	1e-77	239
Bra031065	Boc06g01609.1	52.82	248	84	8	1	246	1	217	3e-72	224
Bra031065	Boc05g02703.1	61.54	156	20	2	149	274	1	146	7e-55	177
Bra031065	Boc06g00630.1	34.91	232	124	9	19	248	9	215	4e-27	108
Bra031065	Boc08g02867.1	32.9	231	120	6	19	248	14	210	1e-26	106
Bra031065	Boc08g00802.1	33.62	232	138	5	19	248	60	277	8e-26	105
Bra031065	Boc05g01338.1	31.25	160	73	6	19	168	14	146	4e-14	68.9
Bra031065	Boc02g03465.1	30.99	171	84	6	92	249	51	200	6e-14	69.3
Bra031065	Boc05g03357.1	32.89	149	80	3	116	248	168	312	6e-12	65.1
Bra031065	Boc02g02168.1	36.21	116	57	5	135	248	1	101	9e-12	62
Bra031065	Boc09g03643.1	35.61	132	58	5	126	249	71	183	7e-09	54.7
Bra031065	Boc05g01337.1	63.89	36	13	0	222	257	25	60	2e-08	51.6
Bra031065	Boc09g04265.1	30.82	159	69	6	93	245	69	192	3e-08	52.8
Bra031065	Boc06g00780.1	32.58	132	77	4	126	246	119	249	5e-08	53.1
Bra031065	Boc02g02274.1	29.93	137	75	2	126	246	116	247	1e-07	51.6
Bra031065	Boc02g03937.1	30.89	123	52	4	123	245	102	191	3e-07	50.1
Bra031065	Boc04g02718.1	47.76	67	20	4	36	89	2	66	8e-07	47
Bra031065	Boc05g00348.1	62.5	40	12	2	50	89	53	89	1e-06	48.9
# BLASTP 2.2.31+
# Query: Bra025713
# Database: Cabbage_D134_AA.TBtoolsDB
# Fields: query id, subject id, % identity, alignment length, mismatches, gap opens, q. start, q. end, s. start, s. end, evalue, bit score
# 25 hits found
Bra025713	Boc05g01466.1	92.97	256	16	2	1	255	1	255	3e-167	467
Bra025713	Boc08g00884.1	75.36	280	40	6	1	255	1	276	4e-134	384
Bra025713	Boc08g02786.1	71.67	300	32	8	1	255	1	292	6e-126	363
Bra025713	Boc06g00449.1	54.9	255	87	8	1	249	1	233	2e-71	222
Bra025713	Boc02g02049.1	55.12	254	93	8	1	249	1	238	5e-70	219
Bra025713	Boc06g01609.1	51.04	241	80	5	1	227	1	217	8e-65	205
Bra025713	Boc05g02703.1	60.96	146	18	2	149	255	1	146	1e-48	160
Bra025713	Boc06g00630.1	35.02	217	126	7	18	229	9	215	2e-27	108
Bra025713	Boc08g02867.1	33.48	233	116	7	18	238	14	219	1e-26	106
Bra025713	Boc08g00802.1	34.04	235	115	8	18	229	60	277	4e-24	99.8
Bra025713	Boc02g03465.1	34.96	123	69	2	119	230	78	200	5e-15	72
Bra025713	Boc05g01338.1	30.97	155	81	3	18	168	14	146	1e-14	70.1
Bra025713	Boc02g02168.1	40.2	102	53	4	135	229	1	101	2e-13	66.6
Bra025713	Boc09g03643.1	38.05	113	62	1	126	230	71	183	4e-12	63.2
Bra025713	Boc05g03357.1	32.74	168	68	6	101	228	149	311	3e-11	62.8
Bra025713	Boc09g04265.1	36.54	104	52	4	123	226	103	192	4e-10	57.8
Bra025713	Boc02g03937.1	37.5	104	51	3	123	226	102	191	2e-09	56.2
Bra025713	Boc05g00348.1	66.67	42	9	2	49	90	53	89	1e-08	54.7
Bra025713	Boc04g02718.1	47.83	69	19	4	35	90	2	66	3e-08	50.8
Bra025713	Boc05g01337.1	55.81	43	16	1	203	242	25	67	6e-08	50.1
Bra025713	Boc04g04270.1	28.44	109	61	2	118	226	26	117	5e-07	48.1
Bra025713	Boc04g01076.1	27.35	117	64	3	113	229	21	116	1e-06	46.6
Bra025713	Boc03g06386.1	31.78	107	53	4	123	226	101	190	6e-06	46.2
Bra025713	Boc05g02247.1	30.97	113	59	5	116	227	33	127	7e-06	44.7
Bra025713	Boc01g00534.1	28.13	128	72	4	123	233	214	338	8e-06	46.6
# BLASTP 2.2.31+
# Query: Bra008033
# Database: Cabbage_D134_AA.TBtoolsDB
# Fields: query id, subject id, % identity, alignment length, mismatches, gap opens, q. start, q. end, s. start, s. end, evalue, bit score
# 19 hits found
Bra008033	Boc06g00630.1	75	276	63	5	1	274	1	272	2e-138	395
Bra008033	Boc02g02168.1	91.19	159	12	2	117	274	1	158	5e-102	298
Bra008033	Boc08g02867.1	57.71	279	96	11	3	274	6	269	1e-81	250
Bra008033	Boc08g00802.1	52.68	298	106	10	4	274	55	344	2e-69	221
Bra008033	Boc02g02167.1	89.13	92	10	0	1	92	1	92	4e-50	165
Bra008033	Boc05g01338.1	51.2	166	68	5	8	171	13	167	3e-38	135
Bra008033	Boc06g01609.1	33.64	220	128	6	1	214	10	217	4e-26	103
Bra008033	Boc02g02049.1	35.43	223	132	5	1	218	10	225	9e-25	100
Bra008033	Boc08g00884.1	30.49	246	125	8	9	219	19	253	2e-23	97.8
Bra008033	Boc05g01337.1	75.81	62	12	2	185	243	20	81	5e-22	89.4
Bra008033	Boc05g01466.1	33.79	219	128	7	9	216	17	229	7e-21	89.7
Bra008033	Boc06g00449.1	31.86	226	114	6	8	218	20	220	5e-20	87
Bra008033	Boc08g02786.1	29.96	247	134	8	9	216	19	265	2e-19	85.5
Bra008033	Boc02g03465.1	35.16	128	61	5	100	213	77	196	5e-10	58.2
Bra008033	Boc09g03643.1	32.74	168	87	6	74	223	30	189	4e-09	55.5
Bra008033	Boc05g02703.1	74.07	27	7	0	190	216	94	120	2e-07	49.3
Bra008033	Boc09g04265.1	28.43	204	99	10	19	213	27	192	1e-06	48.5
Bra008033	Boc08g03725.1	33.33	105	55	3	107	206	144	238	3e-06	47.8
Bra008033	Boc02g03937.1	31.5	127	66	4	87	213	86	191	8e-06	45.8
# BLASTP 2.2.31+
# Query: Bra016056
# Database: Cabbage_D134_AA.TBtoolsDB
# Fields: query id, subject id, % identity, alignment length, mismatches, gap opens, q. start, q. end, s. start, s. end, evalue, bit score
# 17 hits found
Bra016056	Boc06g00630.1	91.64	275	20	1	1	275	1	272	0	504
Bra016056	Boc08g02867.1	60.22	274	88	10	7	275	12	269	4e-90	272
Bra016056	Boc02g02168.1	79.5	161	28	3	117	275	1	158	1e-84	254
Bra016056	Boc08g00802.1	53.04	296	109	10	4	275	55	344	2e-72	229
Bra016056	Boc05g01338.1	53.41	176	60	7	4	174	9	167	2e-42	146
Bra016056	Boc02g02167.1	56.2	121	37	2	1	121	1	105	7e-34	122
Bra016056	Boc06g01609.1	35.81	215	120	5	7	216	16	217	5e-31	117
Bra016056	Boc05g01466.1	36.04	222	121	8	9	218	17	229	1e-25	103
Bra016056	Boc08g00884.1	33.47	239	129	10	9	221	19	253	1e-25	103
Bra016056	Boc02g02049.1	31.51	219	130	6	8	218	17	223	3e-23	96.7
Bra016056	Boc08g02786.1	31.2	250	129	8	9	218	19	265	3e-23	97.1
Bra016056	Boc06g00449.1	34.11	214	123	6	8	218	20	218	2e-22	94
Bra016056	Boc05g01337.1	75.41	61	12	2	187	244	20	80	1e-21	88.6
Bra016056	Boc02g03465.1	34.65	127	67	5	99	215	76	196	7e-09	55.1
Bra016056	Boc05g02703.1	74.07	27	7	0	192	218	94	120	2e-07	49.7
Bra016056	Boc05g03357.1	28.39	155	81	5	90	219	164	313	5e-07	50.4
Bra016056	Boc09g03643.1	36.64	131	60	4	107	225	70	189	5e-07	49.3
# BLASTP 2.2.31+
# Query: Bra016604
# Database: Cabbage_D134_AA.TBtoolsDB
# Fields: query id, subject id, % identity, alignment length, mismatches, gap opens, q. start, q. end, s. start, s. end, evalue, bit score
# 16 hits found
Bra016604	Boc08g02867.1	96.31	271	8	1	1	271	1	269	0	530
Bra016604	Boc08g00802.1	65.67	300	74	5	1	271	45	344	6e-115	338
Bra016604	Boc06g00630.1	58.97	273	92	10	12	271	7	272	2e-89	270
Bra016604	Boc05g01338.1	67.58	182	47	4	1	176	1	176	6e-73	225
Bra016604	Boc02g02168.1	57.67	163	60	6	113	271	1	158	2e-50	166
Bra016604	Boc05g01337.1	85	60	9	0	178	237	19	78	2e-29	109
Bra016604	Boc06g01609.1	34.27	213	113	7	12	208	16	217	2e-25	102
Bra016604	Boc08g00884.1	32.11	246	122	8	14	219	19	259	3e-24	99.8
Bra016604	Boc05g01466.1	32.05	234	119	7	14	219	17	238	6e-24	98.6
Bra016604	Boc06g00449.1	33.93	224	124	8	13	225	20	230	3e-23	96.3
Bra016604	Boc02g02049.1	34.48	232	118	10	13	224	17	234	1e-22	94.7
Bra016604	Boc08g02786.1	29.55	247	124	7	14	210	19	265	7e-21	90.1
Bra016604	Boc02g02167.1	50.56	89	36	3	11	93	6	92	8e-17	75.9
Bra016604	Boc02g03465.1	33.07	127	76	2	88	207	72	196	6e-12	63.5
Bra016604	Boc05g02703.1	74.07	27	7	0	184	210	94	120	2e-07	49.7
Bra016604	Boc09g03643.1	34.75	118	56	2	103	207	70	179	2e-07	50.4
# BLASTP 2.2.31+
# Query: Bra025977
# Database: Cabbage_D134_AA.TBtoolsDB
# Fields: query id, subject id, % identity, alignment length, mismatches, gap opens, q. start, q. end, s. start, s. end, evalue, bit score
# 17 hits found
Bra025977	Boc08g00802.1	68.67	300	51	7	1	257	45	344	4e-121	353
Bra025977	Boc08g02867.1	65.25	282	60	7	1	257	1	269	2e-112	328
Bra025977	Boc05g01338.1	87.57	177	5	2	1	160	1	177	1e-103	303
Bra025977	Boc06g00630.1	53.05	279	91	10	9	257	4	272	3e-73	228
Bra025977	Boc02g02168.1	56.55	168	57	7	96	257	1	158	2e-47	157
Bra025977	Boc05g01337.1	80.25	81	16	0	146	226	7	87	3e-38	132
Bra025977	Boc06g00449.1	34.96	226	101	12	13	206	20	231	3e-24	98.6
Bra025977	Boc05g01466.1	30	230	109	5	14	199	17	238	3e-22	93.6
Bra025977	Boc02g02049.1	31.08	222	119	5	13	204	17	234	3e-22	93.2
Bra025977	Boc08g00884.1	30.34	234	104	6	14	190	19	250	3e-22	93.6
Bra025977	Boc06g01609.1	32.18	202	110	6	13	188	17	217	2e-20	87.8
Bra025977	Boc08g02786.1	27.94	247	108	6	14	190	19	265	1e-18	83.2
Bra025977	Boc02g02167.1	52.05	73	23	3	13	73	8	80	3e-12	62.8
Bra025977	Boc02g03465.1	32.03	128	71	3	72	187	73	196	8e-11	60.5
Bra025977	Boc05g02703.1	74.07	27	7	0	164	190	94	120	2e-07	49.7
Bra025977	Boc09g03643.1	33.05	118	55	2	86	187	70	179	6e-07	48.9
Bra025977	Boc08g03725.1	28.48	151	92	6	73	213	131	275	3e-06	47.8
# BLASTP 2.2.31+
# Query: Bra030986
# Database: Cabbage_D134_AA.TBtoolsDB
# Fields: query id, subject id, % identity, alignment length, mismatches, gap opens, q. start, q. end, s. start, s. end, evalue, bit score
# 16 hits found
Bra030986	Boc08g00802.1	98.67	300	4	0	1	300	45	344	0	608
Bra030986	Boc08g02867.1	68	300	65	5	1	300	1	269	6e-126	364
Bra030986	Boc06g00630.1	52.35	298	109	10	9	300	2	272	5e-81	250
Bra030986	Boc05g01338.1	68.5	200	38	6	1	199	1	176	1e-76	235
Bra030986	Boc02g02168.1	53.3	182	59	7	121	300	1	158	2e-48	162
Bra030986	Boc05g01337.1	92.75	69	5	0	201	269	19	87	2e-39	136
Bra030986	Boc08g00884.1	33.87	248	136	6	16	242	19	259	2e-28	112
Bra030986	Boc06g01609.1	33.18	220	127	7	14	231	16	217	2e-27	108
Bra030986	Boc02g02049.1	33.74	246	122	7	15	247	17	234	2e-25	103
Bra030986	Boc06g00449.1	34.39	253	107	9	15	249	20	231	4e-24	99.4
Bra030986	Boc05g01466.1	32.26	248	121	7	16	242	17	238	9e-24	98.6
Bra030986	Boc08g02786.1	30.71	254	133	6	16	233	19	265	5e-23	96.7
Bra030986	Boc02g02167.1	53.85	91	39	2	11	100	4	92	6e-21	87.8
Bra030986	Boc02g03465.1	33.33	120	70	1	111	230	87	196	3e-12	65.1
Bra030986	Boc09g03643.1	37.19	121	64	3	111	230	70	179	6e-09	55.1
Bra030986	Boc05g02703.1	74.07	27	7	0	207	233	94	120	2e-07	49.7
# BLAST processed 36 queries
