# Supplementary material for: Genome-Wide Identification, Expression Profile of the TIFY Gene Family in Brassica oleracea var. capitata, and Their Divergent Response to Various Pathogen Infections and Phytohormone Treatments
Source: Genes (Basel). 2020 Jan 24;11(2):127. doi: 10.3390/genes11020127 (PMC7073855; doi:10.3390/genes11020127)
Supplement: Supplementary file 1 [file genes-11-00127-s001.zip › Table S4.xlsx]

## Sheet: nucleotide seq
>Boc01g00534.1
ATGACGAACCGCAACAACAATGACGATGTTGATTCTCGTCTCCGGGAGAAAGAGCAACAA
GACAAGCTCTTGTTCCATGACTTCCTTGGTTCCAAGACTGCAACTTTAGCTTCCACTTCC
ATGTTACCACTGGATAAGGCAGCTAAACCGGCGACAGCTTCCGCTTCCTCCGCCGGTGGA
CGCGGCGGTCTTTCCTCTACCTCCGATCTTGGTAGCGGTGTGGGGAGTCATCTTGATGGG
ATACAATTGTTTGGACAAAGAAGAGAAGCTTCTGGCTCTATCATGAGCAATCGATTTTCC
GGAAACAAAAGAAGTAACTCTGATTCACACATCACAACTCAAGAGCAGCACCCAGAGGCT
CTGCATTGGTCCAAGTTGCTAAGAACCGGACCTGGAAGCCATTCCATGAATGTGGCAAAC
CAGTCTCCACGCGGAGGAGGTCAGATCAGTCACTTGCTTCATCAGCTGTCTTCAAGCAGG
TTCAAGGACGACGTGGTGGCTCAGACAGCTGCAGATGAAGGCTCACGAACAGGGAAGAAA
GGTCCACGCATCATGAGTTCTTATACAATGCCAAACCCGAGCAAAGCCGAATGTTATACC
CCTTCAAGTACCGCGAATAGGAAAGATTTGACATCGAGTACTAAGCAGATGACTATCTTC
TATGGTGGTCAAGCTCATGTCTTTGATGATGTTCACCCAAACAAAGCAGATGTGATAATG
GCTTTGGCAGGATCAAGCGGAGGCTCATGGTCTACGGATTTGTCTCATAAACTGAAGACA
AAGAACAACACAAGCGACGGTCCATACAAACAAGGACAAGTGTATGAAGGAGGAGGCAGC
TCTAGAGAAACACCGTTTTTGTCCCCGGATATTCGAGCAAGGCCGGTTCATCAAGACACC
ACCTCCAGTGCCTGTCACAGAATCTTCACACAACCAGGTAGAGAACATCAAGGAAGTATC
ATCTCAAGGAGACGGGACACCAGAGATCCGGTTCGCATATCAGATCCTGAAAAGAAGCCA
CATGATTACGTCTGA
>Boc01g01504.1
ATGTTTGGTCATCATACCCAACCCGAGATTAACCCTAATCAGATCGGCAGCAGCTCCGCC
ACCGTTGGCGAAGACCATGTCTCCGCCTCCGCTGGTCACATTCCTTACGACGATATGGAC
GATATCCCTCATCCCGATTCCATCTACGCCGCCTCCGATTTGATCCCCGATGGCTCTCAC
TTGGTTCCTCACCGATCCGAGTTACTAGGCTCACGGCCGATGGAGGGAGCTAATCAGCTA
ACGATCTCGTTCCGTGGTCAAGTTTACGTTTTTGATGCTGTTGGTCCTGAAAAGGTTGAT
TCTGTCTTGTCGCTATTGGGTGGTTCTACTGAGCTCTCTTCTGTGCAGCAGGGGATGGAG
CTGGCTCCACAGAATCATATGCCTGCTGTTGTGGAATACCAGAACCGCTATAGCCATCCG
CAACGGGCACAGTCATTGGATAGGTTTCGGAAGAAGAGGAATGCTAGGTGTTTCGAGAAG
AAAGTACGATATGGTGTTCGCCAGGAAGTGGCGTTAAGAATGGCACGTAATAAAGGTCAG
TTCACCTCTGCAAAGATGACCGAGGGAGCTTACAACTCGGGCACGGATCAAGATTCTGCA
CAAGATGATAGCCGTCTAGAAATACTGTGTACTCATTGCGGCATTAGTTCCAGTTGTACA
CCGATGATGCGACGCGGCCCTTCGGGCCCCAGAACTCTCTGCAATGCCTGTGGACTCTTT
TGGACTAACAGGGGTACATTGAGAGATCTCTCAAAGAGGACAGAAGAGAATCAGATGGCA
ATTATAAAACCTGTCGAAGGTGGGAGTGTTTCTGATGCTAACAACTCGAACTGTGAACCT
GCAACAGTCGAAGGACACGCTGCCTTGGTTTCTCTTGCTAATGGGGATCAATCTAATCTG
TTAGGTAATCACTAA
>Boc01g02166.1
ATGGAAGGAGGAGTGTCTTCGGCGAAGTCAATACTGGAGAAGCCTCTGAAGCTACTAACG
GAAGAGGACATTTCTCAGCTCACGCGCGAGGATTGCCGCAAATTCCTCAAGGAGAAAGGA
ATGCGAAGACCTTCTTGGAACAAATCCCAGGCGGTCCAGCAAGTTTTATCCCTCAAAGCT
CTCTTTGAGCCCGGCGACGACTCCGGCGCCGGCATCCTCCGCAAGATCCTCGTTTCTCAC
CCTCCAATTCCCTCTCGCGTCACAACACCGTCGACTGAGCCAAGCAACGAGCTTGGTCAG
ATTCCTTTTCAGGAAGATGATGGCCCATGCCTCAGGAGAGATTCCCCCAGATCAGCTGAG
TTTTCTGGTGGCTCTGCTCACTATCTAGCCGACAAAGACAGCCACAAAACACTCTCTCCC
AGAAGCCCAGCAGAAACAAGTGCGCTGGCTGGGCAAATGACCATATTCTATAGTGGAAAA
GTTAATGTATATGATGGTGTACCACCTGAAAAGGCTCGGTCAATCATGCACTTTGCAGCC
AATCCTATTGATTTTCCTGACAATGGTGTTTTTCCTTCTAGTCGAATGATTTCCAGGCCC
GTGACTAAAGAAAAGATGGTGGAGCATCCTCATTATGGCCTTGAGAAGGCAAACGCTTCT
CGTGATTCTGAAGCGGAGGGTCAGGCGAACAGAAAAGTGTCGTTGCAAAGATATCGTGAA
AAGCGGAACGAGAGATTGTTTAAGACCAGAAAGGCTCCAGGAGTGGGATCATCTAGCTCG
GAGATGTATCTGAACCGTAGTCAGCCACTGATGAACGCTGCTGCATATTCACAAAACCCT
AGTGGCGGCACAGGAGGAGAGCACCAGTCACCTCAAAACCAGACAAGAAGCCCCAATATT
TCAGTTGATCTGAACTGTGATCTAAACAGTGAAGATATCTAA
>Boc01g03057.1
ATGGATGATGACCTTCATGGAAACAACGGTGGAATGCACAATGGCGGCGGAGTTCAAGAT
CCAAATCACTCAATGCACGTGCAGTATGATCATCACGGTATGATGGATGAACAGCACGCT
GATGATGTGATGAACGAGGGACTGGAAGCAGACATTCCTTCTCACCTTGGCAACACATCT
GATCATCGCGGTGAGGTTGTGGACCGTGGCAGTGAAAATGGAGATCAGTTGACCTTGTCC
TTTCAGGGACAAGTTTATGTTTTTGACCGCGTCTTGCCTGAGAAGGTTCAAGCTGTGCTT
TTGTTACTTGGAGGAAGGGAAGTACCAAATACAGTCCCGACAACCGTAGGATCACCTCAT
CAGAACAATAGGGGTCTATCTGGTACTCCTCAAAGGTTTAGTGCCCCCCAAAGGCAAGCC
TCGTTGCTGAGATTTAGGGAGAAAAGAAAAGGGAGGAATTTTGATAAGACAATTCGCTAC
ACTGTCAGGAAGGAGGTAGCATTGAGAATGCAACGTAAGAAAGGTCAGTTTACATCTGCC
AAGTCAAGCAATGAGGATTCTGCATCCAATGGATCGGATTGGGGCTCAGGCCAGAGCTGG
GCTTTGGAAGGAACTGAGACTCAGAAGCCAGAGGCTTTATGTCGGCACTGTGGAACCAGT
GAGAAGTCAACTCCAATGATGCGACGTGGACCTGAAGGGCCAAGGACACTTTGTAATGCA
TGTGGACTAATGTGGGCAAACAAGGGGGCACTTAGGGACTTATCCAAAGCCCCTCCTCCT
CCAACAGCCCAGAATCTGCCTGCAAATAAAATTGATGAATCAATTCTTGAGGCTGAGCTA
GCTGGGGACATTAGCAACTCACAGTGA
>Boc02g02049.1
ATGTCGAGTTCTGCCGAGTATCGGGAATTTTCTGGTCGGAAGTTACAGAAGAAGCCGAGC
TTCTCACAGACATGTAGCCGTTTGAGTCGTTATCTCAAGGAGAAGGGTAGCTTCGGAGAT
CTGAGCTTGGGGATGACATGCAACCCTGACGTCACTGGAGTTTTTGCTGTGTCTCGACAG
CCAACGATGATGAATCTATTCCCTTGTGAAGAAGCTTCCCCTACTCAAGACGTTAAACCA
ACGCATAAGGTTCCTCGGCAGTCAAGCTTTTCTTCTTCCTCTTCCTCTGGAGCCAAGGGA
GAAGTCGAGAAGATCATAGAGATTAAATCTGTGAAGGTGGAGTCTCAATCTTCTCCATTG
ACCATATTCTACGGTGGACAAGTAATGGTGTTTGATGATTTTACTGCTGAGAAAGCCAAA
CAAGTCATTGACTTGGCTAACAAAGGAAGTGATTATACTCAAAACATAGCCAAGAACCAA
AAGGAGATTGCTTCTTCTACCCAAAATCCAGTTCCTAGCCCTGCAAAAACTGCAGCAGCA
TCAGAGCTAGTCCAGACTAACACGTCCTCTTTAGCTTGCGAACTGCCAATTGCTAGAAGA
GCTTCGCTTCATCGATTCCTGGAGAAGAGAAAGGATAGGATTACATCAAAGGCACCTTAC
CAGCTAGACGGTTCAACCGAAGCATCTTCCAAGCCTAACACATTTTGGCTAGGTTCTCAG
TAA
>Boc02g02274.1
ATGGAAAGAGATTTTCTTGGTTTGAGCGACAAGAAGTATCTCAGCAACGTTAAACGCGAG
GCCAACGATGATCGTGTCGGAGAACGAGTATTGAGCAAGAAGGCAGCTATACAATGGGGA
AAGGCAAAGCTCTTGCCTAATTCAAATTTCATGCCTGATTTTCAGCGGGGCCCAGTTTCT
GCGGCCAGCAATCTCCGCAGAAGCCAATTTAGCGGTGGTGCGTTTCAGAACGCGAATCCG
CCTTTACTTGGCGGTTCAGTTCCGTTAACTAATCATTCTTCTTTCCGTCCTGCTTTTAAC
TTGTCGGCGGATGCTCGAGTGGCTTCCTCAGGATCACTACCTCAGCTCACTATCTTCTAT
GGTGGAACTGTTAGCGTCTTTAATAATATATCTCCTGATAAGGCTCAAGCTATTATGTTA
TGTGCTCGGAACGGTTTGAAAGGAGAAACTGGAGAGAGCAGTTTGAAGAAACCAGTTCAA
GAAACTGAAAGAGTTTATGGAAAACAAGTCCATAACGCTGCTGCTGCTGCGGCATCATCA
AGCTCTGCCACTTACGCTGATAGTTTCTCTAGGTGTAGAGACAGACCCGTTGGTGCGACT
AATGCAATGAGCATGATCGAATCATTCAACGCAGCAGGTCCTGGAAATATGATTCCTTCA
GTTCCTCAAGCTCGTAAAGCCTCATTGGCTCGGTTCTTGGAGAAGCGCAAAGAGAGGCTC
ATGAGTGCACTGCCATACAAGAAGATGCTTCTTGATTTGACAACCGGAGAATCAAGTGGA
ATGAATTACCCTTCTGCTTCGCATACCTAA
>Boc02g03465.1
ATGGTTGAGGTGGAAGATGAGCCTCGTGCTTCCGTCGAAGGTGGTTGCGGAAATATCTTG
GGATGTGGTGTTGTCGACGGTGACGGCGGCGAGGAGAATCACGTGGTTGAGATCGCCGGT
GATGCCACCGTGAATGGTACCATCGACGGATTTGTTGCTGGAGAAGGTGGATTTTCAGCT
GAGAAACCGATTCACGAAGCTAGGTCCACGGACGCTCCTTCCTCTGATGTGCCAGATCCT
TCAACCATCCTTCCAAATCAACTTACTATCTTCTTTGGTGGGAAAGTTTGTGTCTTCGAT
GGAATCCCAGCAGAAAAGATTCAAGAAATCATCCGTATTGCTGCTGCCACTGCTAAATCC
ATCGAGACAAAGAACTCTACAAGCGTGAAACCTGTCCTTTCTCCAGCACTGAACAGAGCT
CCTTCTTTCTCTAGCACCTCTACCGGTGCTTCACCAGCTGCGCCGTCACTGCCCATTAAC
CCAATTCCGTTTTGCAGATCTGCGGCTGATCTACCAATTGCAAGGAGGCATTCGCTTCAA
CGATTCCTTGAGAAGAGAAGGGACAGGTTGGTCAACAGAAACCCTTACCCTGCTTCAGAC
ATGAAGAAGACAGATGTCCCAACAGACATTGCCTCTATTAAGGAGGAGTCTCCTATTGCT
TAG
>Boc02g03937.1
ATGTCTAAAGTTACCGCAGAGCTCGACTTCTTCGGTCTTGACAAGAATCAGACCAATAAC
GCTCCAAAGCCCAAGTTCAAGAAAACTCTCGACCGTCGTCGCAGTTTCCGAGAAATGCAA
GGTGCGATATCTAAGATAGATCCGGAGATTATCAAATCACTGTTGGCTTCTGGTGCTAAC
CGTTCCGAGTCATCCACCAGATCGCCTTCTGTTCCATCTACTCCCAAGGAGGATCATCCT
CAAATACCGTCTTCTCCTGTCCACGTGCCTCTTTCCAGGCCTAGTATGGAACTTGTCTCT
GGAACTGTTCCTATGACCATTTTCTACAATGGAACCGTCTCCGTTTTCCAAGTGTCTCCT
AACAAGGCTGAGGATATTTTGAAGGTTGCCATGGAGACAACACCAGAGAAAAACAAATCG
ATGGAGAAAGATCTTTCGGTAATCCCTCCGACCACCCTAAGGTCAAAGCTCTTTGGCAAG
AATCTAGAAGGAGATCTTCCCATCGCAAGGAGAAAGTCACTACAAAGGTTTCTTGAGAAG
CGCAAGGAGAGATTAGTATCAACATGTCCTTACTTTCCAACATCAGCCTAA
>Boc02g02168.1
ATGGTTTACGACGAGTTTCCTGAAGACAAAGCAAAGGAGATAATGGAAGCAGCGAGAGAA
GCAGCACATCATGTTTCTACTGATTCAAAGAACACTCAGAATCTAGACATGAACGTCAAC
AACAAAAGCAACGTTGTGATTCCTGATCTGAACGAGCCAAGTACTTCCGGGACCAACAAC
GATGATCATCAAACAGGACAGCAACATCAAGTCGTGGAACGCATTGCAAGAAGAGCCTCT
CTTCATCGTTTCTTTGCTAAACGAAAAGACAGGGCTGTGGCTAGAGCTCCGTATCAAGTG
AATCAAAGTGGTGGTCATCTTCCTCCCAAGCCACAAAAGGTTGGTCCATCGGTAGAGCCA
GGACAACCCTCGCAACAGCCTGAGACTCCCTCAAAACCAAAGAGACATAACGATGTGTCG
ATGGAAGTGGACGGAGAAGGAAGGTGTTCAGAAGATCTCGAACTCAAGCTTTAG
>Boc03g01228.1
ATGGAGAAAAACTGCGACTTGGAACTTCGTCTCTTTCCAACATCTTCTTATGATGAATCA
GATACCTCTGTGGTAGAATCAAGAAGCTCTGGAAACTCACTACCAAAAGAGGAAGAATCT
CAGAGGATAACAATTTTCTACAATGGAAAAATGTGTGTTTCTTCGAATGTTACCCATCTT
CAGGCTAAATCTATAATATCGATCGCGAGTAGAGAGATGGAAGAGAGGTCATCCTCAAAC
GGGTCGGATCCTCGGAACAGGTTGACCCGATTACATCATCATCAGCTTCCAAATCCAAAG
GCTTCTATGAAAAGATCTCTCCAAAGTTTTCTTCAGAAACGGAGGATTCGAATTCAAGCA
GCTTCACCTTACCATCAGCATTCACGACGATAG
>Boc03g00258.1
ATGGATGATGATGTACTTCATGGAAGCAATGGTCGAACGCACATTGCAGAAACTCAAGAT
CCAATGCATCATGTCCACTACGGACACCATGCTTTGCAACACATCCACAACGGAAGCGGC
ATGGTCGATGACCATGCTGATGGTAGTGGTGATGGGGTTGATACAGACGTTCCTTCCCAC
CCTGGAAACATAACTGACAACCGTGGTGAAGTGGTCGACCGTGGTAGTGAACAAGGAGAT
CAGTTGACATTGTCCTTTCAGGGGCAAGTCTACGTTTTCGACAGCGTCTTGCCTGAAAAG
GTTCAAGCTGTGCTTCTGTTATTGGGTGGACGAGAAGTACCTCAGGCACCCCCTACAGGC
TTAGGAGCGTCTCATCAGAACAATAGAGTATTGGGTCTACCTGGAACTCCTCAAAGGTTT
AGTATGCCACAGAGGTTAGCTTCTTTGGTCAGATTCCGAGAGAAACGAAAAGAGAGGAAC
TTTGATAAGAAGATTCGGTATACAGTTCGCAAGGAGGTAGCTTTGAGGATGCAACGCAAT
AAAGGTCAGTTCACATCTGCCAAGTCCAACAATGGTGAAGCTGCAGCTGATGGATCTAGC
TGGGAGTCCAGTCAAACGTGGGCTATAGAAGGTAGCGAGGCTCAGAATCAAGAAATCTCA
TGTCGGCACTGTGGAATCGGGGAGAAGTCAACTCCAATGATGAGGCGTGGACCTGAAGGG
CCAAGAACACTTTGCAACGCATGTGGACTTATGTGGGCTAACAAGGGTGCTCTTAGAGAC
TTATCCAGAGGAGCTCCTCAAACATCCCAAAATCTTCCAGTAAATAATGAAGTAAGCAAC
ATGCAGGAGGAGGCAAATCTTGAGGCTGATCAAATGATGGTAACAGTAGCCAATAACATA
AGCAACTCACAGTGA
>Boc03g01224.1
ATGGAGAACAACTGCGATTTGGAACTTCGTCTCTTTCCAACATCTTCTTATGATGAGTCA
GATACCTCGGTGGTAGAATCAAGAAGCTGTGGAAATTCACTATCGAAGGAAGAAGAATCT
CAGAGGATCACAATTTTCTACAGTGAAAAAATGTGTGTCTCTTCGAATGTTGCCCATCTT
CAGAGAGATGGAAGAGAGGTCATCCTCAAACGGGTCGGATCCTCGGAACAGGTTGACCCG
ATTACATCATCATCAGCTTCCAAATCCAAAGGCTTCTATGAAAAGATCTCTCCAAAGTTT
TCTTCAGAAACGGAGGATTCGAATTCAAGCAGCTTCACCGGCCGGTCCGCCCTACCGGCG
AGATAA
>Boc03g06386.1
ATGTCTAGAGTTACCACAGAGCTAGACTTCTTCGGTCTCGAGAAGAAGCAGACCAACAAC
GTTCCAAAGCCTAAGTTCAAGAAATTTCTCGACCGTCGTCGCAGTTTCCGAGATATTCAA
GGTGCGATTTCTAAGATCAATCCGGAGATTATCAAATCGTTGTTAGCTTCTGGTGCTAAC
CATGCAGATTCATCGACTATATCTCCTTCGGTTCCGTCTGCTCCAAAGGCAGATCATCCT
CTGATCCCTATTTCTCCGGTCCAAGCGCCTCTCACCATGCAAACGGAACATAGCTCTGGA
ACTGTTCCTATGACCATCTTCTACAATGGAACCGTCTCCGTTTACCAAGTGTCTCCTAAC
CAGGCTGATGATATTCTGAAGGTTGTCATGGAAACAGCATCAAAGAAAGACAAATCGATT
GTGAAAGATCATTCGGTAATTCCTCCGACCACCCTAAGGACAAAGCTCTTTGGCAAGAAT
CTAGAAGGAGATCTTCCCATCCAAAGGACAAGGTCACTGCAAAGGTTTCTTGAGAAGCGC
AAGGAGAGATTAGTATCAATATCTCCTTACTTCCCCACATCAGGCTAA
>Boc03g05199.1
ATGGAGATGCAAAGTAACTGCGACTTGGAGCTTCGCCTTCATCATCCTCCTTGTTATGAT
TCAAGCAGATCCGAAATTCCACAACCGAAGCAAGAACCTCAGATATGTGTTTCTTCAGAT
CTTATCCATCTCCAAGCAAAAGCTATACTATCACTAGCGAGTAGGGATGTGGAAGAGAGA
TCAGACGGCTCAGATCCTTCAATAATCTCAAGCAATATGAATCGAGTTCATCATCAAAAG
ACCTGTACGAAGAGATCTCTTCGTAGTTTTCTTCAGAAACGTAATGTTCGGATTCAGGCT
TCTTGTCCTTACCGTCGGTTCCCCATAAGTCTGTTTATTTGA
>Boc03g00474.1
ATGATGGTGAACCACAACAATGACGATCGTACTACTGATGTTGATTCTCACCTCCGCCAA
ATAGAACAAGATAAGCTCTTGTTCCATGACTTCCTAGGATCCAAGACCGAAACTTTAGCT
TCCACTTCCATGGCTGACCACAGTCTACCTCTGGATAAGGCAGTTAAACTGGCCATGACT
TCAGCTTCCTCCGTCGGTGGACGCGGTGGTCTTTCCTCAACCTCCGATCTTGTTGAAAGA
CAAGGCAGCGGTGGGGGGAATCATCTTGATGGGAGACAACTGTTTGGACCTAGAAGTGAG
GTTTCAGGCTCAATCATGAGCAATCGATTTTCAGGAACCAAGAGAAGTAACTCTGATTCA
CAGTTCACGTCTCAAGAGCACCCAGAGACTCTGCACTGGTCCAAGATGCTAAGAAACGGA
CCTGGAAGCCTTTCCATGAATATGAATCATATGGCAAACCAGCCTCCACGAGGAGGAGGA
CAAATCAGTCATTTGCTTCATCAGCTGTCTTCAAGCAGGTTCAAGGATGAAAACGTGGGA
CCATCAGTTATTGCACAGACAGCTGCAGATGAAGGTTCACGAACAGGGATGAAAGGTCCA
GGTGTAACGAGTCCTTTTACATTGCCAAATCCGAGCAGAGTCGAATGTTTTGCCCCTTCA
AGTAACAGGAATAGGAAAGAGTTGACATCGAGTACTAAGCAAATGACTATCTTCTATGGT
GGTCAAGCTCATGTCTTTGATGATGTTCACCCAAACAAGGCGGATGTGATAATGACTTTG
GCAGGATCAAGCGGGGGCTCATGGTCTACGGATTTGTCTCATATACCAAAGACAAAGAAC
AACACAAGCGATGGCCCATACAAACTAAGCCAAATGTATGAAGGAGGCAGCTCTAGAGAA
ACACCGTTTTTGTTTTCAGAGTTTCGTGCAAGGCCGGGTCATCAAGCAACCTCCAGTGCC
TGTCAGAGGATCTTAACACAACCAGGTAAAGAACATCAAGGAGGTATTATCTCAAGGGGA
CGAGAAATAAGAGATCCGGTTCACGTATCAGATCCTGAAAAGAAGCCACATGATTAA
>Boc04g01076.1
ATGGAGATGCAAAGTAATTGCGACTTGGAACTTCGCCTTCTTCCTCCTTGTGATCCACGC
AGCTCTGAAAATCTACAACCAAAGCAAGAACCTCAGAAAATGGTTATTTTCTACAACGGT
CACGTATTTGTTTCTTCAGATCTTACCCATCTCCAGGCAAAAGCTATATTATCACTAGCA
AGTGGAGACATGAAAGAAAAATCATTATCATTGGAAAGTTCAGACGGCTCGGATCCTTCA
ACAGTCCCTAACATTTTGACCCGAAAGGCCTCCATGAAGAGATCTCTTCGTCGTTTTCTT
CAGAAACGAAATGTTCGGATCCAGGCTTCTTGTCCTTACCACCATTCTTGA
>Boc04g01322.1
ATGTTTGGTCACCATACCCAACCCGAGATTAACCCTAATCAGATCGGTAGCAGCTCCGCC
ACCGTTGGCGAAGACCATGTCTCTACCTCCGCAACCTCCGCCGGTCACATTCCTTACGAC
GATATGGACGATATCCCTCATCCCGATTCCATCTACGCCGCCTCCGATTTGATCCCCGAT
GGCTCTCACTTGGTTCCTCACCGATCCGAGGGCTCTGAATTGCTAGGTTCCCGGCCGATG
GAAGGAGCTAATGAGCTAACGATCTCGTTCCGTGGTCAGGTTTACGTTTTCGATGCTGTT
GGTCCTGAAAAGGTTAATACTTTGCGTATTGGTAGTTGA
>Boc04g04270.1
ATGGAGATGCAAAGCAATTGCGACTTGGAACTTCGCCTTGTTACTCCTTATGAATCAAGC
AGCTCTGAAAATCCACAACCAAAGAAAGAATCTCAGATATTAACCATTTTCTACAACGGG
CACATATGTGTTTCTTCAGATCTTACCAGTCTCCAGGCAAAAGCTATACTATCACTAGCT
AGTAAAGATATGGAAGAGAGATCATTATCATTGAAAAGCTCAGACGGCTCGGATCCTTCA
ATAATTCCTAACAAATTGACCCGACTTCATCATCAAAAGGCCTCTATGAAGAGATCTCTT
CGTAGTTTTCTTCAGAAACGGAATGTTCGGATGCAGGCTTCTTGTCCTTACAACCATTCT
CCATAA
>Boc05g02247.1
ATGGAGAAAAACTGCGACTTGGAACTTCGTCTTTTTCCAACTTCTTGTATTACCGATTCA
GATAACTCTGTGGTAGAATCAAGAAGCTCTGGAAATTCATTACCAAAAGAAGAAGAAACT
CAGAGATTAACAATTTTCTACAATGGAAAAATGTGTGTGTATTCAAATGTTACTCATCAT
CAGGCTAAATCGATAATATCGATGGCGAGCAGAGAAATGGAAGAGAAGTTATCTTCAAAC
GGGCCAGATCCTCGAAACAGGTCGACCCGATTAAATAATTATCATCAACAGCTTCCAAAT
TCAAAGGCTTCTATGAAAAGATCTCTCCAAAGTTTTCTTCAGAAACGGCAAATTAGACTT
CAAGCCACTTCACCTTACCATCAGCATTCACGACGATAG
>Boc05g01338.1
ATGTCGAGAAATGAAAACGCTAAGGCACAACCACTGGAGAAGTCCAACTTTACCCGGAGA
TGTAGTCTGCTCAGCCGTTACTTGAAGGAGAAGGGTAGTTTCGGAAATATTAATCTTGGG
TTGATTCGAAAGCCCAATTCGGATCGCGTGCTGTCCGGAAACTCCGATCCACCAGGGAAA
CAACATAAGGCAGATTCGGAAACCAAAACCCTCGATGTCTTTCAGAGGGTTTTAAAAGGC
GAACCGTCTCCAGGCAAAGCCAACGAAGATTCTAACCTCAGTAACCCATCAGAGCCAGGA
AGTTCGCAGCTGACTATTTTCTTTGGAGGTAAAGTTTTAGTATACAACGAGTTCCCTACA
GACAAAGCTAAAGAGATACTGGAAGTGGCTAAGCAAGCCAAGCCTGCGACTGATATTAAC
ATTAAGACACAAATCAATGTCGAAAACAACGACAAAAAAAGCAACATGGTTCTTCCTGAT
CTTAACGAGCCCACAAATTCTGTGGATATCGTCAATCAACAAAATCAGGTTGACGGGATG
TGGTAG
>Boc05g01466.1
ATGTCGAGTTCTATGGAGTGCTCTGCTACTCGGAGATCTTCCTCAGGGAAGCCGAGCTTC
TCGCTGACGTGTAGTCGATTGAGTCAGTATCTGAAGGAGAACGGTAGCTTTGGAGATCTC
AGCTTAGGGATGTCATGCAAGCCTGAAACCAACGGCATGTCACGTAAGCCTACAACAACC
ATGAGTTTATTCCCTTGTGAAGCTACCAACGTGGGTTCCATGGCCGCTGCTCAAGATGTT
AAACCCAAGAATCTGTTTCCTAGGCAGCCAAGCTTTTCTTCCTCATCTTCCTCTATCCCC
AAGGATGATGTCCTCAAAATGACACATGCTACTAGTAGTAGTAGATCTGTGAAACCAGAG
CCTCAAACTGCACCGTTGACTATATTCTACGGCGGGCAAGTGATTGTGTTCAATGACTTC
TCTGCTGAGAAAGCCAAAGAAGTTATGAACTTGGCTAACAAAGGAACCGCTAACACCTTC
ACCGGTTTCACATCTACTCTTAACAACAGCATCGCTCCTACCCCAAACCAAGTTCCTCAT
CTCATGAAAGCAGCAACTCAAGACCCAAAGCAAACCTCCTCAGCTGCAATGGCATGTGAA
CTTCCGATTGCTAGAAGAGCTTCACTTCATCGGTTCTTGGCGAAGAGAAAGGATAGGGTT
ACGTCAAAGGCACCATACCAGTTGAGCGATCCAGCCAAAGCGTATTCAAAGCCTCAAACC
GGAAACACCACCACCTCTTGGCTTGGTTTAGCAGCTGATATGTGA
>Boc05g03357.1
ATGGAGAGAGATTTTCTCGGGCTGGGTTCGAAAAATTCGCCGATCACTGTGAAGGAGGAA
ACAAGCGAAAGCTCCAGAGATTCAGCTCCCAATAGAGGAATGAACTGGTCATTCTCAAAG
AAAGGCTCTGCTGCTTCTTCTCAGTTTCTATCTTTCAGGCCATCTCAAGATGACAGACAT
AGAAAGCCTGGAAACTATCATCTGACTCACTCTGGTTCCTTCATGCCATCATCAGTAGCA
GATGGTTATGATTCTAACCGGAACACTCCTTACAGTTCTGTACAGGGAGCCAGGATGTTC
CCTAACTCCCATCAACAGCAAGAATCTATCACAGTTTCCATGGCCAGGCCGGGTCTCCAG
TCTCATTATCCACCAGGAGGAAAAAGCTTCATGAGCAGTGGCATAAACTCACAACCTTTT
GTAGGAGTTCCAATCATGGCACCTCCAATCTCAGTCCTTCCTGCTCCAGGTTCCATTGTA
GGGACAACTGATATTAGATCTTCTTCCAAGCCATTAGGATCACCAGCTCAGTTGACCGTC
TTTTATGCCGGTTCAGTTTGTGTTTATGATGACATATCTCCTGATAAGGCCAAGGCGATA
ATGTTGCTAGCTGGAAACGGTTCCTCTATGCCTCAAGCCTTCACACCACCTCAAACTCAT
CAACAGGTGGTCCACCATGCTCGTGCCTCTGTTGATTCTTCAGCTGTGCCTCCTAGCTTC
ATGCCTACAGCCTCTTATCTTAGCCATGAAGGTGGAAGTAGCACATACGGACTCGGAGCA
GTAAAAGCAACGACAGGCTTTACATCAACATACCACAACAACCAAACTGTAAAGCCTCAA
ACAGTGGCTTTACCTCAGGCTCGCAAAGCATCTCTGGCTAGGTTTTTAGAGAAACGCAAA
GAAAGGGTCACAAGTGCATCGCCATATTGCTTGGACAAGAAGTCACCAACAGATTGTCGT
ACACCAATATCTGAATGCATAAGTTCGTCATTCAGCTCTGCAACCTAA
>Boc05g02989.1
ATGGATGATGATGGCCTTCATGGAAACAACGGTGGAATGCACAGTGGCGGAGATGAACTT
CCAATGCATGTGCAGTATGAGCATCACGGCATGATGGATGAACACGCTGATGATGGGATG
AATGGTGGACTTGAGACAGACATCCCTTCTCACCTTGGAAACCCATCTGATCATCGCGGC
GAAGTTGTGGACCGTGGCGGTGAAAACGGAGACCAGTTGACGTTGTCCTATCAGGGACAA
GTTTATGTTTTTGACCATGTCTTGCCTGAGAAGGTTCAAGCTGTGCTTTTGTTACTTGGT
GGAAGAGAAGTACCACAGACGCTCCCGACAACCGTAGGATCACCTCATCAGAACAATAGG
GTACTGGGTTTATCTGGTACTCCTCAAAGGTTTAGTGCCCCGCAGAGGCAAGCCTCGTTG
CTCAGATTCAGGGAGAAAAGAAAAGGGAGGAACTTTGACAAGACCATTCGCTACACAGTC
AGGAAGGAGGTAGCATTGAGGATGCAGCGTAAGAAAGGTCAGTTCACATCTGCCAAATCA
AGCAATGAGGAATCTGCATTAACAGGACCGGATTGGGGATCAGGCCAGAGCTGGGCCTTA
GAAGGGTGTGAAACTCAGAAGCCAGAGGCTTTATGTCGGCACTGTGGAACGAGTGAGAAT
TCAACACCAATGATGCGACGTGGACCTGAAGGGCCAAGGACACTTTGTAATGCATGTGGA
CTGATGTGGGCAAACAAGGGAGCTCTTAGAGACTTATCCAAAGCCCCTCCTCCTCAAATA
ACCAGGAATCTGCCTACAAATAAGAATGATGAATCTAATCTTGAGGCTGATCAAATGATG
GTAGTAGCTGGTGACATTAGCAACTCAAACTGA
>Boc06g00630.1
ATGTCGACCGGACAAGCACCGGAGAAGTCCAACTTTAACCGGAGACGTAGTTTGCTCAGC
CGGTACTTGAAGGAGAAGGGAAGTTTCGGAGATATAGATATAGGCTTGGCTCGAAAGTCC
GATCCTCAGCTTGCCGGAAACAACAATCACAGAGCTCAACAAAATGCAATAAAGAAGGCA
AACATTTCTGAAAGCAGACCTTTCAAGTTGACTCAGAAGCAGCTTTCAGTAGGTGAAACC
TCTACTTCTTCCAGAGGCAAAGCCATAGACGTCGTCTATCTAAGTGAACCGAGAAACGTA
CCGGAGCCTAAAAATTCCCAGCTGACCATATTTTTCGGCAGTAAAGTTATAGTTTACAAC
GAGTTTCCTGAAGACAAAGCCAAGGAGATAATAGAAGCAGCCAAAGAAGCAAATCCAGTT
GTTGTTGACTCAAAGAAGACTCAGAATCTTGATATGAACATTAACAACGAACGCAACGTT
GTGATTCCTGATCTGAATGAACCCACGAGTTCTGGAAACAACGATGATCGTCAAACAAAA
GAGGAACATCAAGTCGTGGAACGCATTGCAAGAAGAGCCTCTCTTCACCGGTTCTTTGCT
AAACGAAAAGACAGGGCTGTGGCTAGAGCTCCGTATCAAGTGAACCAAAACGGTGGTCAT
CTTCCTCCCAAGCCACAAATGGTCGGTCCATCAGTAGAGGCAGGACAACCCTCACAACAG
CCTGCAACACCCTCAAAACCACAGAGACATAACGATATGTCGATGGAAGTGGACGAAGAA
GGACGGTGTTCAAAAGATCTCGAACTCAAGCTTTAG
>Boc06g01385.1
ATGGAAAGAGATTTTCTGGGCTTCAGCGACAAGCAGTACTTGAATAACGTTGAGGATGAT
CGTGTCGGAGAACGAGTGAGGATTGGATCTTCAAAGATGAGTACTTTGACGTCAACAAAC
ATGGATGATGTAGGTTCCAGCACGAAAGCAGCTAGACAGTGGGGCCCAGAATCTGCGGCC
AGCATTCACCGCAGAAGCCAGTATAGCGGTGCGTTTCAAAACGCGAATCCTCAGCTGACT
ATCTTCTATGCTGGAACCGTTAGCGTCTTTAATGACATATCTCCGGATAAGGCTCAAGCC
ATTATGTTATGTGCCGGGAATGGTTTGAAAATAGACACTGGAGAGAGCAGATTGAAGAAA
CCTCTTATAGAAACTGAAAGAGTCTATGGAAAACAATTCCATAACGCTGCTACTGCTGCT
GCATCATCAAGCTCTGCCACTTACTGTGATAATTTCTCTAGGTGTGGGGACAGACCCGTT
GGTGCGACTAATGCAATGAGCATGATCCAATCGTTCAACGTAGATCCTGGCTATATGATG
CCTTCAGTTCCTCAAGCTCGTAAAGCATCGTTGGCTCGGTTCCTGGAGAAGCGCAGAGAG
AGGCTCGTGAATGCAATGCCATACAAGAAGATGCTTCTTGATTTGTTGACAGGAGAATCA
TGTGGAATGAATTACTCTTCTGCTTCTCATACCTAA
>Boc06g00449.1
ATGTCGAGGTCTGCCGAGTGTTGGGAGTTTTCCGGCGAGAGGAAGAGGTTGCTCGAGAAG
AAGCCGAGCTTCTCGCAGACATGTAGTCGGTTGAGTCGGTATCTGAAGGAGAAGGGTAGC
TTCGGAGATCTGAGCTTGGGGATGACTTGCAATGGAGGAGGTTTCGGTGTGACACGTCAG
CAGCCCACGATGATGAATCTCTTCCCTGTTGAAGATTCCTCAGACGTAAAACAGAAGAAC
GATGTGTTTCCTCGACAATCAAGCTTCTCTTCCTCCTCTTCCTCTAGAGCCAAGGAAGAA
GTCGAGAAGATCAAATCAGTGAAGGTGGAGTCTCAATCTTCTGCTCCGTTGACTATATTC
TACGGTGGTCAAGTTATGGTGTTTGATGATTTTCCTGCTGAGAAAGCCAAGCAAGTCATT
GACTTGGCTCACAAAGGAAGTGCGAAAAGCTTCGCATCTGAACTGAACAGTAACCAGAGT
GCTTATACTCAAAACATAGCCAAGAATGATCATAAAGAGATTGCACCAGAGCCAATCCAG
ACCAACAAGTCCTCTTTAGCTTGCGAACTCCCAATTGCTAGAAGAGCTTCACTTCATCGA
TTCCTTGAGAAGAGAAAGGATAGGATTTCGTCAAAGGCACCGTACCAGATAGACGGTTCA
ACCGAAGCATCTTCCAAGCCTAACACAGCTTGGCTCGGTTCCCAGTAA
>Boc06g00780.1
ATGGAACGAGATTTTCTGGGTTTGAGCGACAAGCAGTATCTGAATAACATTAAGCCCGAC
GTTGACGATGATCGTGTCGGAGAACGAGGACTGAGCAAGAAGATAGCTAAACAATGGGGA
AAGGCAAAGCTCTTACCTAATTCAAGTTTCATGCCTGCTGCTGCAGATCTTCAGTGGTGC
CCATTTTCTGCGGCCAGTATCCACCGCAGAAGCCAATTTGGCGGTGGTGCGTTTCAGAAC
GCGAATCAGCTTTTACTTGGCGGATCAGTTCCCTTAACAAATTATTCTGCTTTTCGTCCT
GCTTTTAACTCGTCCAAGGATCCACGAGTGGCTTCCTCAGGATCATCTCCTCAGCTCACA
ATCTTCTATGCCGGAACTGTTACCGTCTTTAATGACATATCACCTGATAAGGCTCGAGCC
ATTATGTTATGTGCTGGGAACGGTTTGCAAGGAGAAACTGGAGAGAGCAGTTTGAAGAAA
CCTCTTCGAGAAACTGAGAGAGTATTCTATGGAAAACAAATCCATAAAGCTACTGCTGCT
GCATCTTCAAGCTCTGCCACTAGCGCTGATAGTTTCTCTAGGTGTAAAGACAAACACGTT
GGTGCGACAAATGCAATGACTATGATTGAATCATTCAATGCAGGTCCTAGCAATATGATT
CCTTCAGTTCCTCAAGCTCGTAAAGCATCGCTGGCTCGGTTCTTGGAGAAGCGCAAAGAG
AGGATCATGAGTGCAATGCCATACAAGAAGATGCTTCTTGATTTGTCGACGGGAGAATCA
AGTGCTGCTTCTCATACCTAA
>Boc06g01609.1
ATGTCGAGTTCTGCCGAGTGTTGGGAGTTCTCTGGTCCGAAGTTACCTGAGAAGCCAAGC
TTCTCACAGACCTGTAGTCGATTGAGTCGTTATCTCAAGGAGAAGGGTGGCTTTGGAGAT
CTGAGCTTCGCGATGACAAGCAAGCCTGACGTTAATGCTACAGGAATCAATTCTAAAGCT
GCTCAAGATGTTAAACTACAGAATGATATGTTTCCTTCGCAATCAAGCTTTTCTTCTTCC
TTTGGGGCCAAGGAAGAGGTCGTGAAGATCACAGAGACTAAAGTTGTGAAGCCAGAGCCT
CAATCTGCTCCATTGACCTTATTCTACAGCGGTCAAGTTATGTTGTTTGATGATTTTCCT
GCTGAGAAAGCCAAACAAGTCATTGACTTGGCTAACAAAGGAAGTGCCAACGGCTTCACA
GCTGAATTGAACAATAACCAGAGTGCTTATACTAAAAACATAGCCAAGAACCAAAAAGAG
ATTGCTTCTATCCCAAGGCCAGTTCCTAGTCCTGTAAAAACCGCAGCTCAAGAGCCAATC
CAGACCAACACGTCCTCTTTAGCTTCCGAACTCCCAATTGCTAGAAGAGCTTCCCTTCAT
CGATTCCTAGAGAAGAGAAAGGATAGGATTACATCAAAGGCACCGTACCAGAAAGAAGGT
TCAACCGAAGCCTGA
>Boc07g00805.1
ATGTTTCCTCAACTGGAGATTAACCCTTATCAGATTGGTAGCACCCTTGGTGAAGACCAT
GTCTCTGCCTCCGCAGCTCACATTCCTTATATAGACGAAATCGCCAATCATCCTGACTCC
ATCTACGCTGCCTCCGGTTTGATTCCCGACGGCTCTCAGTTACTAGATTCTCCGGCGCCG
GAAGGAGCTAATCAGCTGACGATCTCGTACCGTGGTCAGGTTTACGTTTTCGATGCTGTG
GGTCCCGAAAAGGTCGATGCTGTGTTGTCGTTATTGGGTGGTTGTACTGCTCCACAGGGG
ATGGAGATAGCTCAACAGAATCATATGCCTGTTGTGGAACATCAGAGCCGGTGTAGCCAT
CCGCAACGGGCGCAGTCCTTGGATAGGTTTCGGAAGAAGAGGAGTGCTAGATGTTTTGCG
AACCAAGTAAGATATGGTGTTCGCCAGGAAGTGGCTTTAAGAATGCCACGTAATAAAGGT
CAATTCTCCTCTGCAAAGACGGCTGATGGGGCTTATAACTCGGGCACAGATCAAGATAAC
GCACATGATGATGGCCGTCCAGAGATATCGTGTACTCATTGCGGCGTTAGTTCCACATGT
ACACCGATGATGCGACGTGGACCTTCAGGCCCCAGAACTCTCTGCAATGCATGTGGACTC
TTTTGGGTTTCCAGGGGTACATTGAGGGATCTCTCTAAGAAAACAGAAGATAATCAGGTG
GCAATGATAGAACCTGGAGAGCTTGGGGGTGATGCGGATGCTAACAACTCAGATCTATGA
>Boc08g00802.1
ATGGGCTCTACACCCATCCCTCTTGTACTCTCCCATTCGACGAGCAAACCACGCACCAAC
AAAAAGAAGAAGAAGATAACAATTAAAACAAGAAAAGACTCTGGAGAATTTCTTCTTTCT
GACACTTACAAGATGTCGAGAAAAGAAAATGCAAAGGCACTCGGACCGCCGCCGGAGAAG
TCCAGTTTTACCCGGAGATGTAGTTTGCTCAGCCGTTACTTGAAGGAGAAGGGTAGTTTC
GGGAATATAAATCTTGACTTGATCCGAAAGCCTGACTCGGATCTCGGGTTGCCCGGATAC
TCCTGTCCACCAGGGAAACAAAATGCTATGCAAAAGGCAGTTTCGGAGACCAAAGCCCTC
GATGTCTTTCAGAGGGATTCAAAAGCCGAACCGTCTCCACCATCTGGAGGCAAAGCCGAA
GATACCAACCTCAGTAAACCAGGATCAGACTCGGGAAGTTCCCAGTTGACCATATTCTTT
GGAGGTCAAGTTTTAGTATACAATGAGTTCCCTGCAGACAAAGCCAAAGAGATCATGGAA
GTAGCAAAGAAAGCCAAGCCTGTGACTGAGGTTAACATTCAGACACAAATCAATGTCGAA
AATAACAACACCAACAACATTCAGACGCAAATCAATGTCGAAAATAACAACAACAACAAA
AGCAACATGGTTCTTCCTGATCTTAACGAGCCCACAGATTCTATGGATATCAATCCACAG
CAGCAACAAGAAAATCAGGTCGTGGAACGTATAGCACGTAGAGCTTCTCTTCATCGATTC
TTTGCTAAACGGAAAGACAGAGCTGTGGCTAGAGCTCCATACCAAGTTAACCAAAATGGG
GGACATCATCATTATCCTCCAAAGCCAGAGACTGCCCACGGTCAACCGCTTGAATCGGGA
CAGTCGTCAAAACGACCGGAGAATGCTGTTGCTCAAACCATGTCCCACCCCAAACCAGAA
GGCGATAAAAACACTTCTATAAAGATTGAAGAAGAAGGCCAGTGTTCGAAAGATCTGGAA
CTCAGGCTATAA
>Boc08g02786.1
ATGTCAAGTTCTATGGAGTGCTCTGATTCCGCCGCTACTCGGAGATTCTCCAGGAAGCCG
AGCTTCTCCCTGACGTGTAGTCGGTTGAGTCAGTATCTGAAAGAGAACGGCAGCTTTGGA
GATCTCAGCTTAGGGATGTCATGCAAGCCTGAAGTCAACGGCAACTCAACAACGACCATG
AGTTTATTCCCTTGTGAAGCTGCTCCCATGGCGACGGTTCAAGAAGTTAAACCCAAGAAT
CTGTTTTCTCGGCAACCTAGCTTCTCTTCCTCATCTTCCTCTCTCCCCAAGAAAGAAGAT
GTCCTCAAAATGACACAAACCACTACTACTAGATCTGTGAGACCAGAGCCTCAAACAGCA
CCGTTGACTATATTCTACAACGGGGAAGTGATTGTGTTCAACGACTTTTCTGCTGAGAAA
GCGAAAGAAGTGATGTACTTGGCTAGCAAAGGAACCGCTAATAGCTTCACCGGTTTCACA
TCTACTCTTAACTTACCCAAGAATCAAACTGAGGTCAGAACCAACATCGCTCCTACCTCG
AACCAAGTTCCTCATCTCATGAAACCCGCAGCACAAGAGCCAATCCTATCCTCTTCAGCT
GCAATGGCATGCGGTAATCTATCTCAAACCTCTTTTTTTTGTTTCCATGTCTTCTTAACG
TTACTTTTTACACAGCTTCTAACAAATATATTTTCCTTTTTAACAGAACTTCCTATTGCT
AGAAGAGCTTCACTCCATCGGTTCTTGGCCAAGAGAAAGGATAGAGTTACGTCAAAGGCA
CCATACCAATTAAGCGATCCAGCCAAAGCGTCTTCAAAGCCTCAAACCGGAGACAACAAT
ACCACCTCTTGGCTCGGTTTAGCAGCTCAAATATGA
>Boc08g00884.1
ATGTCGAGTCCTATGGAGTCCTCTGATTTCGCCGCTACACGGAGATTTTCAAGGAAGCCG
AGCTTCTCTCAGACGTGCAGTCGTTTGAGTCAGTATCTGAAGGAGAACGGTAGCTTTGGA
GATCTCAGCTTAGGGATGTCATGCAAGCCCGAGGTCAACGGCATCATCTCTCGTCAGCCC
ACAACAACCATGAGTTTATTCCCTTGTGAAGCTTCCAACATGGAATCCATTGGCCAAGAT
GTTAAACCAAAAAATCTGTTTCCTAGGCAACCAAGTTTTTCTTCCTCATCCTCCTCTCTC
CCCAAGGAAGATATCCTAAAAATGACACAGGCTACTACTACTTCTACTAGACCTGTGAGA
CCAGAGCCTCAAACTGCACCGTTGACTATATTCTACGGCGGGCAAGTGATTGTGTTCAAT
GACTTTTCTGCTGAGAAAGCCAAAGAAGTGATGGACTTGGCGAGCAAAGGAACCGCTAAT
ACCTTCACCGGTTTCACATCTAATGTCAACAACAACATCCAGCCCGGTTACGCTACTAAC
CTAGCCAATAACCAAACAGAGATGAGAAGTAACATCGCTCCTATCCCAAACCAACTTCCT
CGTCTCATGAAAATCACAACACAAGATCCAGTTCAATCCTCCTCAACTGCAATGGCATGC
GAACTTCCTATTGCTAGAAGAGCTTCACTCCATCGGTTCTTGGCTAAGAGAAAGGACAGG
GTTACGTCAAAGGCACCATATCAATTAAACGATCCAGGCAAAGCGTCTTCAAATCCTCAA
ACCGGAGACAACACCACCTCTTGGCTCGGTTTGGCAGCTGAAATGTGA
>Boc08g02867.1
ATGTCAAGAAATGAAGATGGTAAGGCACCACCGCCGGAGAAGTCCAACTTCACCCGGCGA
TGTAGTTTGCTCAGCCGTTACTTGAAGGAGAAGGGTAGTTTCGGTAACATAGATCTTGGA
TTGGTCCGAAAGCCTGGTCCGGATCTCGGGTTACCCGGAAACTCTGATCAACAAGAGAAA
CAAAATGTGATGCATAAGGCAAATTCGGAACTCAAAGCCCTTAATGTCTTAGGCGAACCC
TCTATCTCATCTGGAGGCAAAGCCAAAGCTACCAATCTCAGTGAACCATCGGAGCCAGTT
AGTTCTCAGCTAACAATATTCTTTGGAGGAAAAGTTCTAGTATACAATGAGTTTCCTTCG
GACAAAGCTAAAGAGATAATACAGGTAGCAAAAGAAGCCAAGTCTGTGACTGATATTAAC
ATTCAGACACAAATCAATGTCCAAAAGGACCACAACAAAAGCAACATGGTTCTTCCTGAT
CTCAACGAGCCCACAGATACTGCGGATGTCAATCAACAGCAACAACAACAAAACCAGCTC
GTGGAACGTATAGCACGTAGAGCTTCCTTACATCGCTTCTTTGCTAAACGTAAAGACAGA
GCTGTGGCTAGAGCTCCATACCAAGTTAACCAAACTGGTGGTGGTCATCATTATCCTCCG
AAGCCAGAGACTGTACCTGGTCAACAGCTAGAGCAGGGACAGTCGTCACAACGACCGGCT
CAACCCAAACCAGAATGTGATAAAGATATGTTGATGGAAGTTAAGGAAGATGGCCAGTGT
TCGAAAGATCTCGAACTTAGGCTATAA
>Boc08g03725.1
ATGGACGCAGGAGGAGGATTAGTGTCTTCGGCGAAGTCCATACTGGAGAAGCCTCTGAAG
CTCCTCACGGAAGATGACATTTCTCAGCTCACCCGCGAGGATTGCCGCAAGTTCCTCAAG
GACAAAGGAATGCGGAGGCCTTCTTGGAACAAATCTCAGGCGATCCAGCAAGTTTTATCC
CTCAAAGCTCTCTTTGAGCCCGGCGACGACTCCGGCGCCGGCATCCTCCGCAAGATCCTC
GTTTCTCCGAATCCCACTCGCGTCACAGCAACCTCTGCTGAGCCAGCGAGCGAAGTCGGA
GCACGGATTCCTTTTCAGGAAGATGACAGAAGAGATTCTCCAAGATCGGCTGAGTTCTCC
GGCTCCGAGAAAGACAGCTACAACACTATCTCTCCCAGAAGCCCAGCAGAAACAAGTGCG
CTGGTTGGGCAAATGACGATATTCTATAGTGGGAAAGTGAGTGTGTATGATGGTGTACCA
CCTGAAAAGGCGCGGTCTATCATGCACTTTGCAGCCAATCCGATTGATTTGCCTGAATAT
GGTGTTTCTGCTTCTGCTAGAATGACATCCAGGCCCATGAGCAGTAAAGAGAAGATGGTT
GAACCTCCCCACTATGGCCTTGAAAAGGCAAATGCTTCTCGTGATTCTGATGCGGAGGGC
CAGGCTAACAGAAAAGTGTCGTTGCAAAGATATCTTGACAAGCGGAAGGATAGGAGATTG
TTTAAGAACAAAAAGGCACCAGGAGTTGCATCATCTAGCTTGGAGATGTATCTAAATCGT
AGTCAGCCAGTGACAAACGCATATTCACAAAGCCTTAGCGGTGGTGGCACTGGAGGAGAA
CAGCACGAGTCACCTGAAAATCAGAGAAGAAGTCCCAATCTATCTGTTGATCTGAACAGT
GATTTAAATAGCGAAGATAACTAA
>Boc09g03643.1
ATGACCATGGTTAAAGTTGAAGAGGAGCCACGAGCTTCCGTCGAAGGTGGATGCGGTGTT
GGCGGCGAGGAGACCGGCGGTAACGGCACCGTGTATGGTTCCACCGCCGGATCTGTCGCC
GGAGAAGGTGCTGAGAAAGAAATTCACGAAGCTAGGTCCTTGGAAGTGCCTTCCTCTGAG
CCAGAAGCTTCAACGATTCGTCCTAATCAGCTTACTATCTTCTTTGGTGGGAAAGTTCGT
GTCTTTGATGGAATTCCAGCGGACAAGATTCAAGAAATCATCCGTATTGCTGCTGCTGCT
GCTAAATCCATTGAGACAAAGAACTCTACGAACACCAGTCCTGTCGCTTCTCCAGCACTG
AACAGAGCTCCTTCTCTCTCAAGCACCTCCAATGCAGCTTCCCCAGCTACTCAGTCATTC
CCCATTCACCCTATTTCATTTTGCAGATCTGCTGCTGATCTACCAATTGCAAGGAGGCAT
TCGCTTCAACGATTCCTTGAGAAGAGACGTGACAGATTGGTCAGCAAGAACCCTTACCCA
GCTTCAGACAAGAAGACAGATGTCCCAAGAGACAATGCTTCTATCAAGGAGGAGTATCCG
ACTGCTTAG
>Boc09g04265.1
ATGCCTAAGGTTACCACAGAGCTTGACTTCTTCGGTCTTGAGAAGAAACAGACCAACAAC
GCTCCTAATAAGCCTAAGTTCAAGAAACTTCTTGACCGCCGTCGTAGTTTCCGAGAAATT
CAAGGTGCGATTTCTAAGATGGATCCGGAGATTATCAAATCGCTGTTAGCTACTGGTGCT
AACCCTTCCGAAACCTCGACCAGATCTCTATCGGTTCCATCTACTCCAAAGGAAGATCAT
CAACGGATCCTGATTTCTCCGGTCCATGCCCCTCTCACCAGGCCCAGTACAGAACTTGTC
TCTGGAACTGTACCTATGACAATTTTCTACAATGGTACCGTCTCAGTTTTCCAAGTGTCT
CCTAACAAAGCTGAGGATATTATGAAGGTGGCCATGGAAACATCACCAAAGAAAGGCAAA
TCTATGGAGAAAGATCTCTCGGTAATTCCTCCGACCACCTTAAGAACAAAGCTCTTTGGC
CAGAATATAGATGGAGATCTTCCCATCGCAAGGAGGAAGTCACTGCAAAGGTTTCTTGAG
AAGCGCAAGGAGAGAGTAGTATCATCATCTCCTTACTTTCCGACATCGGCCTAA

## Sheet: amino acid seq
>Boc02g02049.1
MSSSAEYREFSGRKLQKKPSFSQTCSRLSRYLKEKGSFGDLSLGMTCNPDVTGVFAVSRQPTMMNLFPCEEASPTQDVKPTHKVPRQSSFSSSSSSGAKGEVEKIIEIKSVKVESQSSPLTIFYGGQVMVFDDFTAEKAKQVIDLANKGSDYTQNIAKNQKEIASSTQNPVPSPAKTAAASELVQTNTSSLACELPIARRASLHRFLEKRKDRITSKAPYQLDGSTEASSKPNTFWLGSQ*
>Boc02g02168.1
MVYDEFPEDKAKEIMEAAREAAHHVSTDSKNTQNLDMNVNNKSNVVIPDLNEPSTSGTNNDDHQTGQQHQVVERIARRASLHRFFAKRKDRAVARAPYQVNQSGGHLPPKPQKVGPSVEPGQPSQQPETPSKPKRHNDVSMEVDGEGRCSEDLELKL*
>Boc02g02274.1
MERDFLGLSDKKYLSNVKREANDDRVGERVLSKKAAIQWGKAKLLPNSNFMPDFQRGPVSAASNLRRSQFSGGAFQNANPPLLGGSVPLTNHSSFRPAFNLSADARVASSGSLPQLTIFYGGTVSVFNNISPDKAQAIMLCARNGLKGETGESSLKKPVQETERVYGKQVHNAAAAAASSSSATYADSFSRCRDRPVGATNAMSMIESFNAAGPGNMIPSVPQARKASLARFLEKRKERLMSALPYKKMLLDLTTGESSGMNYPSASHT*
>Boc02g03465.1
MVEVEDEPRASVEGGCGNILGCGVVDGDGGEENHVVEIAGDATVNGTIDGFVAGEGGFSAEKPIHEARSTDAPSSDVPDPSTILPNQLTIFFGGKVCVFDGIPAEKIQEIIRIAAATAKSIETKNSTSVKPVLSPALNRAPSFSSTSTGASPAAPSLPINPIPFCRSAADLPIARRHSLQRFLEKRRDRLVNRNPYPASDMKKTDVPTDIASIKEESPIA*
>Boc02g03937.1
MSKVTAELDFFGLDKNQTNNAPKPKFKKTLDRRRSFREMQGAISKIDPEIIKSLLASGANRSESSTRSPSVPSTPKEDHPQIPSSPVHVPLSRPSMELVSGTVPMTIFYNGTVSVFQVSPNKAEDILKVAMETTPEKNKSMEKDLSVIPPTTLRSKLFGKNLEGDLPIARRKSLQRFLEKRKERLVSTCPYFPTSA*
>Boc03g01228.1
MEKNCDLELRLFPTSSYDESDTSVVESRSSGNSLPKEEESQRITIFYNGKMCVSSNVTHLQAKSIISIASREMEERSSSNGSDPRNRLTRLHHHQLPNPKASMKRSLQSFLQKRRIRIQAASPYHQHSRR*
>Boc03g06386.1
MSRVTTELDFFGLEKKQTNNVPKPKFKKFLDRRRSFRDIQGAISKINPEIIKSLLASGANHADSSTISPSVPSAPKADHPLIPISPVQAPLTMQTEHSSGTVPMTIFYNGTVSVYQVSPNQADDILKVVMETASKKDKSIVKDHSVIPPTTLRTKLFGKNLEGDLPIQRTRSLQRFLEKRKERLVSISPYFPTSG*
>Boc04g01076.1
MEMQSNCDLELRLLPPCDPRSSENLQPKQEPQKMVIFYNGHVFVSSDLTHLQAKAILSLASGDMKEKSLSLESSDGSDPSTVPNILTRKASMKRSLRRFLQKRNVRIQASCPYHHS*
>Boc05g01466.1
MSSSMECSATRRSSSGKPSFSLTCSRLSQYLKENGSFGDLSLGMSCKPETNGMSRKPTTTMSLFPCEATNVGSMAAAQDVKPKNLFPRQPSFSSSSSSIPKDDVLKMTHATSSSRSVKPEPQTAPLTIFYGGQVIVFNDFSAEKAKEVMNLANKGTANTFTGFTSTLNNSIAPTPNQVPHLMKAATQDPKQTSSAAMACELPIARRASLHRFLAKRKDRVTSKAPYQLSDPAKAYSKPQTGNTTTSWLGLAADM*
>Boc05g02247.1
MEKNCDLELRLFPTSCITDSDNSVVESRSSGNSLPKEEETQRLTIFYNGKMCVYSNVTHHQAKSIISMASREMEEKLSSNGPDPRNRSTRLNNYHQQLPNSKASMKRSLQSFLQKRQIRLQATSPYHQHSRR*
>Boc05g03357.1
MERDFLGLGSKNSPITVKEETSESSRDSAPNRGMNWSFSKKGSAASSQFLSFRPSQDDRHRKPGNYHLTHSGSFMPSSVADGYDSNRNTPYSSVQGARMFPNSHQQQESITVSMARPGLQSHYPPGGKSFMSSGINSQPFVGVPIMAPPISVLPAPGSIVGTTDIRSSSKPLGSPAQLTVFYAGSVCVYDDISPDKAKAIMLLAGNGSSMPQAFTPPQTHQQVVHHARASVDSSAVPPSFMPTASYLSHEGGSSTYGLGAVKATTGFTSTYHNNQTVKPQTVALPQARKASLARFLEKRKERVTSASPYCLDKKSPTDCRTPISECISSSFSSAT*
>Boc06g00449.1
MSRSAECWEFSGERKRLLEKKPSFSQTCSRLSRYLKEKGSFGDLSLGMTCNGGGFGVTRQQPTMMNLFPVEDSSDVKQKNDVFPRQSSFSSSSSSRAKEEVEKIKSVKVESQSSAPLTIFYGGQVMVFDDFPAEKAKQVIDLAHKGSAKSFASELNSNQSAYTQNIAKNDHKEIAPEPIQTNKSSLACELPIARRASLHRFLEKRKDRISSKAPYQIDGSTEASSKPNTAWLGSQ*
>Boc06g00630.1
MSTGQAPEKSNFNRRRSLLSRYLKEKGSFGDIDIGLARKSDPQLAGNNNHRAQQNAIKKANISESRPFKLTQKQLSVGETSTSSRGKAIDVVYLSEPRNVPEPKNSQLTIFFGSKVIVYNEFPEDKAKEIIEAAKEANPVVVDSKKTQNLDMNINNERNVVIPDLNEPTSSGNNDDRQTKEEHQVVERIARRASLHRFFAKRKDRAVARAPYQVNQNGGHLPPKPQMVGPSVEAGQPSQQPATPSKPQRHNDMSMEVDEEGRCSKDLELKL*
>Boc06g00780.1
MERDFLGLSDKQYLNNIKPDVDDDRVGERGLSKKIAKQWGKAKLLPNSSFMPAAADLQWCPFSAASIHRRSQFGGGAFQNANQLLLGGSVPLTNYSAFRPAFNSSKDPRVASSGSSPQLTIFYAGTVTVFNDISPDKARAIMLCAGNGLQGETGESSLKKPLRETERVFYGKQIHKATAAASSSSATSADSFSRCKDKHVGATNAMTMIESFNAGPSNMIPSVPQARKASLARFLEKRKERIMSAMPYKKMLLDLSTGESSAASHT*
>Boc06g01385.1
MERDFLGFSDKQYLNNVEDDRVGERVRIGSSKMSTLTSTNMDDVGSSTKAARQWGPESAASIHRRSQYSGAFQNANPQLTIFYAGTVSVFNDISPDKAQAIMLCAGNGLKIDTGESRLKKPLIETERVYGKQFHNAATAAASSSSATYCDNFSRCGDRPVGATNAMSMIQSFNVDPGYMMPSVPQARKASLARFLEKRRERLVNAMPYKKMLLDLLTGESCGMNYSSASHT*
>Boc06g01609.1
MSSSAECWEFSGPKLPEKPSFSQTCSRLSRYLKEKGGFGDLSFAMTSKPDVNATGINSKAAQDVKLQNDMFPSQSSFSSSFGAKEEVVKITETKVVKPEPQSAPLTLFYSGQVMLFDDFPAEKAKQVIDLANKGSANGFTAELNNNQSAYTKNIAKNQKEIASIPRPVPSPVKTAAQEPIQTNTSSLASELPIARRASLHRFLEKRKDRITSKAPYQKEGSTEA*
>Boc08g00802.1
MGSTPIPLVLSHSTSKPRTNKKKKKITIKTRKDSGEFLLSDTYKMSRKENAKALGPPPEKSSFTRRCSLLSRYLKEKGSFGNINLDLIRKPDSDLGLPGYSCPPGKQNAMQKAVSETKALDVFQRDSKAEPSPPSGGKAEDTNLSKPGSDSGSSQLTIFFGGQVLVYNEFPADKAKEIMEVAKKAKPVTEVNIQTQINVENNNTNNIQTQINVENNNNNKSNMVLPDLNEPTDSMDINPQQQQENQVVERIARRASLHRFFAKRKDRAVARAPYQVNQNGGHHHYPPKPETAHGQPLESGQSSKRPENAVAQTMSHPKPEGDKNTSIKIEEEGQCSKDLELRL*
>Boc08g00884.1
MSSPMESSDFAATRRFSRKPSFSQTCSRLSQYLKENGSFGDLSLGMSCKPEVNGIISRQPTTTMSLFPCEASNMESIGQDVKPKNLFPRQPSFSSSSSSLPKEDILKMTQATTTSTRPVRPEPQTAPLTIFYGGQVIVFNDFSAEKAKEVMDLASKGTANTFTGFTSNVNNNIQPGYATNLANNQTEMRSNIAPIPNQLPRLMKITTQDPVQSSSTAMACELPIARRASLHRFLAKRKDRVTSKAPYQLNDPGKASSNPQTGDNTTSWLGLAAEM*
>Boc08g02786.1
MSSSMECSDSAATRRFSRKPSFSLTCSRLSQYLKENGSFGDLSLGMSCKPEVNGNSTTTMSLFPCEAAPMATVQEVKPKNLFSRQPSFSSSSSSLPKKEDVLKMTQTTTTRSVRPEPQTAPLTIFYNGEVIVFNDFSAEKAKEVMYLASKGTANSFTGFTSTLNLPKNQTEVRTNIAPTSNQVPHLMKPAAQEPILSSSAAMACGNLSQTSFFCFHVFLTLLFTQLLTNIFSFLTELPIARRASLHRFLAKRKDRVTSKAPYQLSDPAKASSKPQTGDNNTTSWLGLAAQI*
>Boc08g02867.1
MSRNEDGKAPPPEKSNFTRRCSLLSRYLKEKGSFGNIDLGLVRKPGPDLGLPGNSDQQEKQNVMHKANSELKALNVLGEPSISSGGKAKATNLSEPSEPVSSQLTIFFGGKVLVYNEFPSDKAKEIIQVAKEAKSVTDINIQTQINVQKDHNKSNMVLPDLNEPTDTADVNQQQQQQNQLVERIARRASLHRFFAKRKDRAVARAPYQVNQTGGGHHYPPKPETVPGQQLEQGQSSQRPAQPKPECDKDMLMEVKEDGQCSKDLELRL*
>Boc09g03643.1
MTMVKVEEEPRASVEGGCGVGGEETGGNGTVYGSTAGSVAGEGAEKEIHEARSLEVPSSEPEASTIRPNQLTIFFGGKVRVFDGIPADKIQEIIRIAAAAAKSIETKNSTNTSPVASPALNRAPSLSSTSNAASPATQSFPIHPISFCRSAADLPIARRHSLQRFLEKRRDRLVSKNPYPASDKKTDVPRDNASIKEEYPTA*
>Boc09g04265.1
MPKVTTELDFFGLEKKQTNNAPNKPKFKKLLDRRRSFREIQGAISKMDPEIIKSLLATGANPSETSTRSLSVPSTPKEDHQRILISPVHAPLTRPSTELVSGTVPMTIFYNGTVSVFQVSPNKAEDIMKVAMETSPKKGKSMEKDLSVIPPTTLRTKLFGQNIDGDLPIARRKSLQRFLEKRKERVVSSSPYFPTSA*
>Boc01g02166.1
MEGGVSSAKSILEKPLKLLTEEDISQLTREDCRKFLKEKGMRRPSWNKSQAVQQVLSLKALFEPGDDSGAGILRKILVSHPPIPSRVTTPSTEPSNELGQIPFQEDDGPCLRRDSPRSAEFSGGSAHYLADKDSHKTLSPRSPAETSALAGQMTIFYSGKVNVYDGVPPEKARSIMHFAANPIDFPDNGVFPSSRMISRPVTKEKMVEHPHYGLEKANASRDSEAEGQANRKVSLQRYREKRNERLFKTRKAPGVGSSSSEMYLNRSQPLMNAAAYSQNPSGGTGGEHQSPQNQTRSPNISVDLNCDLNSEDI*
>Boc08g03725.1
MDAGGGLVSSAKSILEKPLKLLTEDDISQLTREDCRKFLKDKGMRRPSWNKSQAIQQVLSLKALFEPGDDSGAGILRKILVSPNPTRVTATSAEPASEVGARIPFQEDDRRDSPRSAEFSGSEKDSYNTISPRSPAETSALVGQMTIFYSGKVSVYDGVPPEKARSIMHFAANPIDLPEYGVSASARMTSRPMSSKEKMVEPPHYGLEKANASRDSDAEGQANRKVSLQRYLDKRKDRRLFKNKKAPGVASSSLEMYLNRSQPVTNAYSQSLSGGGTGGEQHESPENQRRSPNLSVDLNSDLNSEDN*
>Boc01g01504.1
MFGHHTQPEINPNQIGSSSATVGEDHVSASAGHIPYDDMDDIPHPDSIYAASDLIPDGSHLVPHRSELLGSRPMEGANQLTISFRGQVYVFDAVGPEKVDSVLSLLGGSTELSSVQQGMELAPQNHMPAVVEYQNRYSHPQRAQSLDRFRKKRNARCFEKKVRYGVRQEVALRMARNKGQFTSAKMTEGAYNSGTDQDSAQDDSRLEILCTHCGISSSCTPMMRRGPSGPRTLCNACGLFWTNRGTLRDLSKRTEENQMAIIKPVEGGSVSDANNSNCEPATVEGHAALVSLANGDQSNLLGNH*
>Boc01g03057.1
MDDDLHGNNGGMHNGGGVQDPNHSMHVQYDHHGMMDEQHADDVMNEGLEADIPSHLGNTSDHRGEVVDRGSENGDQLTLSFQGQVYVFDRVLPEKVQAVLLLLGGREVPNTVPTTVGSPHQNNRGLSGTPQRFSAPQRQASLLRFREKRKGRNFDKTIRYTVRKEVALRMQRKKGQFTSAKSSNEDSASNGSDWGSGQSWALEGTETQKPEALCRHCGTSEKSTPMMRRGPEGPRTLCNACGLMWANKGALRDLSKAPPPPTAQNLPANKIDESILEAELAGDISNSQ*
>Boc03g00258.1
MDDDVLHGSNGRTHIAETQDPMHHVHYGHHALQHIHNGSGMVDDHADGSGDGVDTDVPSHPGNITDNRGEVVDRGSEQGDQLTLSFQGQVYVFDSVLPEKVQAVLLLLGGREVPQAPPTGLGASHQNNRVLGLPGTPQRFSMPQRLASLVRFREKRKERNFDKKIRYTVRKEVALRMQRNKGQFTSAKSNNGEAAADGSSWESSQTWAIEGSEAQNQEISCRHCGIGEKSTPMMRRGPEGPRTLCNACGLMWANKGALRDLSRGAPQTSQNLPVNNEVSNMQEEANLEADQMMVTVANNISNSQ*
>Boc05g02989.1
MDDDGLHGNNGGMHSGGDELPMHVQYEHHGMMDEHADDGMNGGLETDIPSHLGNPSDHRGEVVDRGGENGDQLTLSYQGQVYVFDHVLPEKVQAVLLLLGGREVPQTLPTTVGSPHQNNRVLGLSGTPQRFSAPQRQASLLRFREKRKGRNFDKTIRYTVRKEVALRMQRKKGQFTSAKSSNEESALTGPDWGSGQSWALEGCETQKPEALCRHCGTSENSTPMMRRGPEGPRTLCNACGLMWANKGALRDLSKAPPPQITRNLPTNKNDESNLEADQMMVVAGDISNSN*
>Boc07g00805.1
MFPQLEINPYQIGSTLGEDHVSASAAHIPYIDEIANHPDSIYAASGLIPDGSQLLDSPAPEGANQLTISYRGQVYVFDAVGPEKVDAVLSLLGGCTAPQGMEIAQQNHMPVVEHQSRCSHPQRAQSLDRFRKKRSARCFANQVRYGVRQEVALRMPRNKGQFSSAKTADGAYNSGTDQDNAHDDGRPEISCTHCGVSSTCTPMMRRGPSGPRTLCNACGLFWVSRGTLRDLSKKTEDNQVAMIEPGELGGDADANNSDL*
>Boc01g00534.1
MTNRNNNDDVDSRLREKEQQDKLLFHDFLGSKTATLASTSMLPLDKAAKPATASASSAGGRGGLSSTSDLGSGVGSHLDGIQLFGQRREASGSIMSNRFSGNKRSNSDSHITTQEQHPEALHWSKLLRTGPGSHSMNVANQSPRGGGQISHLLHQLSSSRFKDDVVAQTAADEGSRTGKKGPRIMSSYTMPNPSKAECYTPSSTANRKDLTSSTKQMTIFYGGQAHVFDDVHPNKADVIMALAGSSGGSWSTDLSHKLKTKNNTSDGPYKQGQVYEGGGSSRETPFLSPDIRARPVHQDTTSSACHRIFTQPGREHQGSIISRRRDTRDPVRISDPEKKPHDYV*
>Boc03g00474.1
MMVNHNNDDRTTDVDSHLRQIEQDKLLFHDFLGSKTETLASTSMADHSLPLDKAVKLAMTSASSVGGRGGLSSTSDLVERQGSGGGNHLDGRQLFGPRSEVSGSIMSNRFSGTKRSNSDSQFTSQEHPETLHWSKMLRNGPGSLSMNMNHMANQPPRGGGQISHLLHQLSSSRFKDENVGPSVIAQTAADEGSRTGMKGPGVTSPFTLPNPSRVECFAPSSNRNRKELTSSTKQMTIFYGGQAHVFDDVHPNKADVIMTLAGSSGGSWSTDLSHIPKTKNNTSDGPYKLSQMYEGGSSRETPFLFSEFRARPGHQATSSACQRILTQPGKEHQGGIISRGREIRDPVHVSDPEKKPHD*
>Boc03g01224.1
MENNCDLELRLFPTSSYDESDTSVVESRSCGNSLSKEEESQRITIFYSEKMCVSSNVAHLQRDGREVILKRVGSSEQVDPITSSSASKSKGFYEKISPKFSSETEDSNSSSFTGRSALPAR*
>Boc03g05199.1
MEMQSNCDLELRLHHPPCYDSSRSEIPQPKQEPQICVSSDLIHLQAKAILSLASRDVEERSDGSDPSIISSNMNRVHHQKTCTKRSLRSFLQKRNVRIQASCPYRRFPISLFI*
>Boc04g01322.1
MFGHHTQPEINPNQIGSSSATVGEDHVSTSATSAGHIPYDDMDDIPHPDSIYAASDLIPDGSHLVPHRSEGSELLGSRPMEGANELTISFRGQVYVFDAVGPEKVNTLRIGS*
>Boc04g04270.1
MEMQSNCDLELRLVTPYESSSSENPQPKKESQILTIFYNGHICVSSDLTSLQAKAILSLASKDMEERSLSLKSSDGSDPSIIPNKLTRLHHQKASMKRSLRSFLQKRNVRMQASCPYNHSP*
>Boc05g01338.1
MSRNENAKAQPLEKSNFTRRCSLLSRYLKEKGSFGNINLGLIRKPNSDRVLSGNSDPPGKQHKADSETKTLDVFQRVLKGEPSPGKANEDSNLSNPSEPGSSQLTIFFGGKVLVYNEFPTDKAKEILEVAKQAKPATDINIKTQINVENNDKKSNMVLPDLNEPTNSVDIVNQQNQVDGMW*
