# Supplementary material for: Genome-Wide Identification, Expression Profile of the TIFY Gene Family in Brassica oleracea var. capitata, and Their Divergent Response to Various Pathogen Infections and Phytohormone Treatments
Source: Genes (Basel). 2020 Jan 24;11(2):127. doi: 10.3390/genes11020127 (PMC7073855; doi:10.3390/genes11020127)
Supplement: Supplementary file 1 [file genes-11-00127-s001.zip › Table S5.xlsx]

## Sheet: Expression_dif_tissues
Gene	Root	Stem	Leaf	Bud	Flower	Silique	Callus
BoJAZ1	29.6531	58.9704	29.0065	36.4601	19.0452	104.361	21.0363
BoJAZ2	269.007	57.2223	9.89935	10.8172	15.5517	50.8448	51.3984
BoJAZ3	5.2234	7.17059	2.13307	17.5631	8.51576	11.3702	13.6093
BoJAZ4	61.0897	31.5285	88.7298	42.1704	56.9538	50.9908	27.795
BoJAZ6	42.2637	12.4236	0.721172	1.03014	0.255392	2.31952	16.3741
BoJAZ7	14.6789	0.453902	0.608224	16.6654	0.129114	5.9298	1.12436
BoJAZ8	11.8547	4.43147	0	0	0	0.224675	0.385634
BoJAZ9	234.534	12.2803	0.671895	10.4611	4.01028	13.2077	82.783
BoJAZ10	57.2673	35.4596	3.96748	4.24432	0	1.73327	10.2139
BoJAZ11	199.309	35.5914	5.24547	15.0355	2.50104	10.0446	21.7938
BoJAZ12	28.8304	59.2522	34.796	76.0223	120.771	87.5286	58.0887
BoJAZ13	639.866	16.5311	47.1906	24.2979	9.73596	43.7152	10.9044
BoJAZ15	86.7119	15.444	9.019	5.4741	5.38551	25.8491	6.85437
BoJAZ16	6.38572	4.44756	16.3696	43.3138	5.64047	113.95	0.704275
BoJAZ17	887.604	193.717	18.209	42.8828	7.85734	66.862	36.3354
BoJAZ18	678.361	80.0521	3.57791	18.0484	4.09124	5.40894	47.6281
BoJAZ19	2619.67	230.826	19.9487	136.507	15.8392	14.462	195.551
BoJAZ20	262.167	79.0904	7.51099	47.1293	35.8626	29.6857	60.5246
BoJAZ21	4.78608	9.42846	18.4708	17.7525	12.5721	19.6378	9.29915
BoJAZ22	115.319	1.89946	12.1022	102.718	16.4061	20.5817	14.2456
BoPPD1	5.83434	4.32092	28.7706	8.25411	5.51299	6.01896	4.32557
BoPPD2	0.356546	0.651062	5.89379	2.13053	0.625259	1.64446	1.18445
BoZML1	8.14742	6.6865	13.5726	10.667	11.6468	13.1864	7.74126
BoZML2	8.99897	11.5773	18.1031	14.7091	19.6608	12.4556	16.2816
BoZML4	10.9891	7.17001	16.7489	22.531	13.9138	14.8715	15.7103
BoZML5	3.78676	4.39071	15.0585	11.5479	7.90223	10.5526	6.43474
BoTIFY1	0.216357	10.2605	21.8122	14.2204	2.97156	12.493	1.59666
BoTIFY2	8.03795	33.4955	60.4641	38.1454	13.8234	47.0122	5.77659
BoTIFY3	2.21013	1.00075	0.176703	0	0.187634	0.131882	0
BoTIFY4	653.118	112.306	2.90509	8.0904	1.0295	4.75775	65.9823
BoTIFY5	2.15446	2.57223	3.29429	4.6734	4.20295	2.1838	3.32057
BoTIFY6	110.993	36.2094	0	0.600185	0.295393	0.616914	2.12538

## Sheet: Expression_clubroot
Gene	R_control	R_inoculation	S_control	S_inoculation
BoJAZ1	63.6691	56.6552	30.6362	20.6584
BoJAZ2	82.1446	171.046	69.5925	17.1593
BoJAZ3	10.5111	9.37415	10.6021	4.44683
BoJAZ4	99.4116	81.241	94.1802	103.577
BoJAZ6	77.0342	278.75	85.7746	27.2281
BoJAZ7	7.92087	12.4823	5.68597	2.81436
BoJAZ8	1.65796	5.38792	0.877341	0
BoJAZ9	33.639	81.3524	103.746	46.2027
BoJAZ10	13.2537	102.316	26.857	13.6991
BoJAZ11	104.269	182.044	111.7	101.942
BoJAZ12	38.9831	161.005	108.323	43.2919
BoJAZ13	49.3396	44.5203	69.3171	11.7546
BoJAZ15	32.9235	30.4138	37.7445	5.84305
BoJAZ16	7.19393	2.86169	5.17003	1.24887
BoJAZ17	145.989	233.173	197.803	49.8948
BoJAZ18	104.476	334.637	181.444	91.4464
BoJAZ19	519.984	1024.11	304.265	191.875
BoJAZ20	102.47	218.41	130.572	85.167
BoJAZ21	18.0281	12.4877	11.3118	13.7496
BoJAZ22	39.5289	84.0353	19.6761	7.62989
	red	significantly upregulated
	blue	significantly downregulated

## Sheet: Expression_Fusarium wilt
Gene	R_control	R_inoculation	S_control	S_inoculation
BoJAZ1	95.4968	341.418	439.457	184.379
BoJAZ2	86.4683	99.1421	391.856	160.305
BoJAZ3	48.2871	120.533	302.947	88.4893
BoJAZ4	95.2194	259.021	102.244	198.698
BoJAZ6	101.931	107.737	494.054	662.617
BoJAZ7	18.5854	48.6427	122.116	56.7156
BoJAZ8	0.747414	6.04043	1.82489	11.468
BoJAZ9	49.243	189.362	264.269	321.937
BoJAZ10	19.4253	169.539	96.6527	275.891
BoJAZ11	62.873	134.187	99.331	185.478
BoJAZ12	140.918	502.746	366.654	618.085
BoJAZ13	66.5487	35.9449	299.249	17.0138
BoJAZ15	32.6633	24.1866	105.215	23.0079
BoJAZ16	17.0434	10.3437	51.1645	8.99159
BoJAZ17	91.7306	89.8515	324.074	198.816
BoJAZ18	100.766	193.224	293.67	492.206
BoJAZ19	365.027	841.325	955.274	1052.59
BoJAZ20	54.955	327.175	168.168	360.402
BoJAZ21	20.1778	40.3216	31.2402	40.1386
BoJAZ22	48.1809	83.7326	219.803	159.72
	red	significantly upregulated
	blue	significantly downregulated

## Sheet: Expression_black rot
Gene	R_control	R_inoculation	S_control	S_inoculation
BoJAZ1	0.92	1.25	6.88	6.91
BoJAZ2	3.83	5.09	2.77	5.76
BoJAZ3	4.99	5.33	1.99	4.35
BoJAZ4	5.23	7.95	5.45	14.78
BoJAZ6	0	0.39	0	0.13
BoJAZ7	0.05	0.44	0.18	0.35
BoJAZ8	0	0.07	0	0
BoJAZ9	2.29	4.42	5.5	10.95
BoJAZ10	0	0	0.14	0.06
BoJAZ11	3.96	4.6	6.6	10.52
BoJAZ12	0.04	0.26	16.25	37.73
BoJAZ13	3.27	5.45	5.92	4.98
BoJAZ15	0.11	0.45	0.38	0.74
BoJAZ16	0.13	0.71	0.53	1.66
BoJAZ17	0.94	1.89	1.07	3.45
BoJAZ18	0.07	1.98	0.22	2.18
BoJAZ19	0.22	0.45	4.31	5.55
BoJAZ20	0.11	7.12	0.88	17.15
BoJAZ21	5.65	4.82	6.68	3.74
BoJAZ22	0.15	2.58	0.43	4.4
	red	significantly upregulated
	blue	significantly downregulated
